# Supplementary material for: Travel fosters tool use in wild chimpanzees
Source: eLife. 2016 Jul 19;5:e16371. doi: 10.7554/eLife.16371 (PMC4972540; doi:10.7554/eLife.16371)
Supplement: Figure 1—source data 1. — DOI: http://dx.doi.org/10.7554/eLife.16371.005 [file elife-16371-fig1-data1.csv]

experimentID	ID	engaged	ripefruit	timeframe	travelprop	sex	age	tooluse	autocor
1	RE	1.26223292684364	-0.703547154371238	-1.6109993137882	0.930035370997558	F	-0.530644859066641	yes	-0.507404035516971
1	PS	0.642144347852243	0.158243154195128	-1.6109993137882	1.18146001389126	M	-0.677033237570614	yes	-0.852140967597243
2	ZM	0.636070957949798	-0.540101483248837	-1.6109993137882	-0.0104909986937874	F	1.51212088181261	no	-0.570293046816348
2	ZG	-0.166621677224762	-0.540101483248837	-1.6109993137882	-0.0104909986937874	M	-0.533332648531842	no	1.35351949148176
2	ZK	0.160683628221715	-0.540101483248837	-1.6109993137882	-0.0104909986937874	M	-1.55377618427989	no	0.535166445568277
3	KU	0.636070957949798	-0.411401913332604	-1.6109993137882	-0.247336304430096	F	0.997747178191711	no	-0.674863796965076
3	KN	-0.65495364594855	-0.411401913332604	-1.6109993137882	-0.247336304430096	F	-0.729901079233697	no	-0.112295533468234
3	KS	0.277503948228331	-0.411401913332604	-1.6109993137882	-0.247336304430096	M	-1.74919381925692	no	3.61933534199932
3	KL	0.277503948228331	-0.980949457420548	-1.6109993137882	-0.435893290192842	F	0.997747178191711	no	1.35749935000709
3	KM	-1.45764628112311	-0.980949457420548	-1.6109993137882	-0.435893290192842	F	-0.756989350044925	no	3.4296686706018
4	NR	0.654121104734336	-1.49081453994677	-1.6109993137882	-0.635326953514942	F	-0.349592466850451	no	-0.906663965934813
4	HW	-0.23413014617185	-1.4555880553014	-1.6109993137882	-0.112207349501431	M	-0.0448938399674734	no	0.915856343406977
4	ZL	1.02941851239606	-1.07490479972399	-1.6109993137882	0.102394475922333	M	-0.272110055693539	no	1.26286723152247
5	SB	0.420480464721103	-2.05276798609709	-1.6109993137882	-2.37513902198562	F	0.884090838286326	no	-1.27846019798549
7	NB	1.60720550613983	-1.97161356460884	-1.6109993137882	-0.28837485163957	F	1.73985052401103	no	-0.473526702199332
7	NT	1.62700330675756	-1.97161356460884	-1.6109993137882	-0.28837485163957	F	-1.59074469147258	no	-0.148445751332591
7	NR	0.298513628391774	-1.88526628691367	-1.6109993137882	-0.20439277153053	F	-0.34444826422576	no	-0.202513622661341
8	HW	0.604809253674808	-1.87633391477979	-1.6109993137882	0.102394475922333	M	-0.0400534256529606	yes	0.583441864909043
8	HT	0.617497546262863	-2.05276798609709	-1.6109993137882	1.59532247199648	F	1.05451736075727	yes	-0.613392753648736
8	HL	0.591864614679103	-2.05276798609709	-1.6109993137882	1.59532247199648	F	-1.13156533535895	no	-0.156364720830471
8	HY	0.544380832869237	-2.05276798609709	-1.6109993137882	1.59532247199648	F	-2.52233509499015	no	1.10117501216682
8	ML	0.0931751592746268	-2.05276798609709	-1.6109993137882	1.84747193483892	F	1.20687269103809	no	-0.686384930585159
8	MN	0.0931751592746268	-2.05276798609709	-1.6109993137882	1.84747193483892	F	-1.70851458831892	no	-3.55432050374506
9	ZD	-0.105552838737318	0.465092742057587	-1.6109993137882	-1.42997832283851	M	-1.0840794856984	no	0.311818889418505
9	ZG	0.683118715355377	0.228766823523378	-1.6109993137882	-0.435893290192842	M	-0.456757638992687	no	-1.86782742116891
9	ZL	0.107257876433435	0.465092742057587	-1.6109993137882	-1.42997832283851	M	-0.210072261795994	no	1.57736430502802
9	ZM	-0.753723819170627	0.228766823523378	-1.6109993137882	-0.435893290192842	F	1.53444023454732	no	1.44356446279436
10	KL	-1.31466976463034	1.08535510805494	-1.6109993137882	-0.435893290192842	F	1.02689699673696	no	0.812486720485628
10	KS	1.15226548325577	0.746276643487502	-1.6109993137882	-1.34388495970877	M	-1.59882893210654	yes	2.13470250892701
10	NB	1.08324047434065	0.746276643487502	-1.6109993137882	-2.37513902198562	F	1.7569187344766	no	-0.301766479974978
10	NR	1.15769549742651	-0.0900438841297414	-1.6109993137882	-2.37513902198562	F	-0.284276637727705	no	-0.844906547464542
10	NT	1.40932995809903	0.746276643487502	-1.6109993137882	-2.37513902198562	F	-1.4645108485108	no	-0.166392755842741
10	ZL	-0.426418513724151	0.646848870880488	-1.6109993137882	-1.47883154047071	M	-0.209756867246992	no	1.70375410259696
11	NB	1.18157669032476	0.790811484412017	-1.6109993137882	-2.37513902198562	F	1.75701358949888	no	-0.312661247314923
11	NR	0.298513628391774	-1.57784268495137	-1.6109993137882	-2.37513902198562	F	-0.283946619502313	no	-0.509402717626175
11	NT	1.17634614832002	0.790811484412017	-1.6109993137882	-2.37513902198562	F	-1.46383227631392	no	-0.101817471922196
11	ZG	-1.31466976463034	-0.682080067180895	-1.6109993137882	-1.34388495970877	M	-0.456024355485905	no	2.56642039974645
11	ZL	1.0489348791279	-1.09299635990737	-1.6109993137882	-2.37513902198562	M	-0.209441533450097	no	0.622334150910877
12	KZ	0.937220066910118	-0.774363877501093	-1.6109993137882	-1.12669284411472	M	-0.157614960537295	no	-0.173863883303664
12	NB	1.50888199577124	0.228766823523378	-1.6109993137882	-2.37513902198562	F	1.75710843902534	no	-0.424920081368925
12	NT	1.13848564383239	0.228766823523378	-1.6109993137882	-2.37513902198562	F	-1.46315398527396	no	-0.081719886071269
12	ZL	-0.610747302677855	-0.839085964058418	-1.6109993137882	-0.987728543405086	M	-0.209126260381906	no	2.19876109322773
13	HW	0.328790339640543	-0.619496999832275	-1.6109993137882	-1.195871398239	M	0.0152936537610954	no	0.428745712104596
14	KZ	0.185813823147771	-0.167463674679798	-1.6109993137882	-0.807145952382552	M	-0.151516777283251	no	-0.112954675016806
14	KW	-0.166621677224762	0.0820709699569108	-1.6109993137882	-0.764244183409834	F	0.918327389112658	no	-0.506583751619619
15	TK	-0.753723819170627	-1.49081453994677	-1.6109993137882	-0.764244183409834	M	1.8301011056465	no	-0.317743119792166
16	FD	-1.31466976463034	-0.953001922736941	-1.6109993137882	0.22849592253141	M	-0.076855658933606	no	1.98816444179271
16	FD	-0.870544139177244	-0.953001922736941	-1.6109993137882	0.22849592253141	M	-0.076855658933606	no	-1.70570090940731
16	KW	-0.753723819170627	-0.262911450551277	-1.6109993137882	-0.112207349501431	F	0.924332618866165	no	-0.850766310204246
16	KZ	-1.31466976463034	-0.000429543064192578	-1.6109993137882	-0.28837485163957	M	-0.139992441943937	no	0.200781279633284
16	NR	-0.283441997231378	-0.540101483248837	-1.6109993137882	-2.37513902198562	F	-0.264592367682437	no	-1.02724345827907
16	RS	1.61915743928687	-0.540101483248837	-1.6109993137882	-2.37513902198562	F	-0.487482248777214	yes	-4.50465471002786
17	HW	0.617497546262863	-1.03335566191432	-1.6109993137882	-0.165960460541253	M	0.0262512274795071	no	0.566041752859667
18	KE	-0.870544139177244	2.01902828904686	-1.6109993137882	-0.28837485163957	F	-0.598800070148267	no	0.744365952975713
18	SE	0.0931751592746268	2.01902828904686	-1.6109993137882	-1.10149657517944	F	1.41827073348582	no	-0.0041919223171218
18	SM	0.0931751592746268	0.790811484412017	-1.6109993137882	-1.50115631901726	M	0.0265242292981235	no	-0.451245784175453
18	VR	0.747785770167581	-0.540101483248837	-1.6109993137882	-2.37513902198562	F	-0.430564193765271	no	2.2694028453817
20	KR	-0.0498013572181456	0.646848870880488	-1.6109993137882	0.930035370997558	F	-1.14100724171135	no	-0.0793090033711223
20	KW	-0.0498013572181456	0.646848870880488	-1.6109993137882	0.930035370997558	F	0.925121143230681	no	-0.734258285619946
21	TK	1.20459968820873	2.01902828904686	-1.6109993137882	-2.37513902198562	M	1.83073595719933	no	-0.269922750487483
21	ZL	-1.19784944462372	0.907582726956812	-1.6109993137882	0.575208847895992	M	-0.189074039202736	no	1.85635632879963
22	KT	-1.01352065567002	0.732957386149794	-1.6109993137882	-0.319921212955627	M	0.0235187023891857	no	1.38382747594918
22	NR	-0.870544139177244	0.691286500881676	-1.6109993137882	-0.0455492364061705	F	-0.237746839036113	no	0.16212534993541
22	RS	0.829488379252172	2.01902828904686	-1.6109993137882	-2.37513902198562	F	-0.456757638992687	yes	-0.310022166503948
22	SQ	-0.870544139177244	0.465092742057587	-1.6109993137882	-0.741761102365653	M	0.234407219340489	no	-0.323930502591911
22	ZK	-1.45764628112311	0.698416691087197	-1.6109993137882	-1.195871398239	M	-1.32161599110015	no	-1.3896278225945
22	ZM	-1.19784944462372	0.698416691087197	-1.6109993137882	-1.195871398239	F	1.55001384594142	no	-1.5629239964882
23	NB	0.121037715856813	0.441918774074109	-1.6109993137882	0.195600673078692	F	1.77052158122707	no	-0.373085173644102
23	NT	0.233297604957637	0.441918774074109	-1.6109993137882	0.195600673078692	F	-1.36958249515474	no	-0.142649616110173
24	KR	0.995509127339622	0.113258986495241	-1.6109993137882	-0.561442081089312	F	-1.09704205083111	no	-1.17166311810027
24	KW	-1.9017719065762	0.113258986495241	-1.6109993137882	-0.561442081089312	F	0.937686150911954	no	0.276669715828931
24	NK	-0.610747302677855	-0.411401913332604	-1.6109993137882	0.151117938238676	M	0.879557849705413	no	1.24995705082688
24	NT	-0.870544139177244	0.465092742057587	-1.6109993137882	0.370406982298893	F	-1.3689421449015	no	-0.0448692459182829
24	ZL	-1.45764628112311	0.228766823523378	-1.6109993137882	0.448298366512934	M	-0.164656069893089	no	1.96190005663689
25	KA	-1.31466976463034	-0.0177561129238674	-1.6109993137882	2.09518001631276	F	-0.613262494137336	no	-2.92412577387397
25	KY	-0.0322457977506176	-0.0177561129238674	-1.6109993137882	2.09518001631276	F	0.819457497435786	no	3.65782774657895
25	NB	-0.309598193717534	0.465092742057587	-1.6109993137882	1.03263303450473	F	1.77070971607777	no	-0.429992425720005
25	NR	0.0177071117289422	-0.0565792625250257	-1.6109993137882	0.620494919037653	F	-0.236784714176491	no	-0.997604463332928
26	KW	0.385362753799079	-1.37270994930499	-1.6109993137882	-0.0104909986937874	F	0.937999043764882	no	-0.559212618172944
27	HW	-1.01352065567002	0.393463357423896	-1.6109993137882	0.840460414300041	M	0.0498336900772365	no	0.809218209104279
27	KR	-1.01352065567002	0.0278198998830253	-1.6109993137882	0.716054934202995	F	-1.09541610591858	no	0.113040604415516
27	KW	-0.870544139177244	0.0278198998830253	-1.6109993137882	0.716054934202995	F	0.93815546776782	no	-0.757448087035987
27	KZ	-0.210828020495457	0.393463357423896	-1.6109993137882	0.370406982298893	M	-0.113611926872124	no	-1.46355108972731
27	MS	0.53014162826616	0.0498716010502376	-1.6109993137882	0.884540386126033	M	0.235608904340145	no	-1.94606462139774
27	NB	-0.702437427758416	0.691286500881676	-1.6109993137882	0.951202083533414	F	1.77089782930998	no	-0.401251792062913
27	NT	-1.9017719065762	0.691286500881676	-1.6109993137882	0.951202083533414	F	-1.36702259564715	no	0.120211976141985
27	ZF	-1.09907927140164	0.599362836718118	-1.6109993137882	0.797727759042583	M	0.880044127861827	no	0.696075682685299
28	HW	-0.610747302677855	-0.540101483248837	-1.6109993137882	0.620494919037653	M	0.0501027877028163	no	0.82294501550799
28	KA	-0.426418513724151	-0.167463674679798	-1.6109993137882	2.43701696405829	F	-0.612052400154781	no	-3.87344731615326
28	MS	1.57136996626156	-0.703547154371238	-1.6109993137882	0.760822942437264	M	0.235849135524308	no	-1.76277572894985
28	RE	-0.0498013572181456	-0.953001922736941	-1.6109993137882	0.818929729643088	F	-0.399462959195184	no	0.0786641760292045
29	KA	1.23884573806227	0.0278198998830253	-1.6109993137882	3.09486003630335	F	-0.611649234187585	yes	-3.77540451333237
29	KT	-0.0498013572181456	0.646848870880488	-1.6109993137882	1.69193062368243	M	0.0254319487561668	no	0.39403681955578
29	KZ	-0.753723819170627	-0.339888342083137	-1.6109993137882	-0.20439277153053	M	-0.113017282695036	no	-0.0898185291063351
29	MS	1.61915743928687	-0.445278818308904	-1.6109993137882	0.955948236768245	M	0.236089331460697	no	-2.09124366775508
29	NB	-1.9017719065762	-0.250546318133191	-1.6109993137882	0.904581495694762	F	1.77108592092868	no	0.0610203251838906
29	RE	0.338572786715775	-0.633173196525992	-1.6109993137882	0.607393509709245	F	-0.39910888643474	no	-1.34700929448756
29	SQ	-0.23413014617185	-0.383416474887728	-1.6109993137882	0.630776834145799	M	0.236089331460697	no	-0.325227040376423
29	WL	0.617497546262863	0.646848870880488	-1.6109993137882	0.102394475922333	F	0.938468270940936	no	-0.313019411832912
29	ZL	-0.493926982671239	-0.196990448407785	-1.6109993137882	0.716054934202995	M	-0.163122815681988	no	1.54604853032162
30	SQ	-0.493926982671239	-0.802803853386474	-1.6109993137882	0.22849592253141	M	0.236329492159655	no	-0.560975076004529
30	MS	0.121037715856813	-1.01292690244655	-1.6109993137882	1.08507108951092	M	0.236329492159655	no	-0.862405190755497
31	HW	0.665878092162252	-0.703547154371238	-1.6109993137882	0.489188608292875	M	0.050909815277219	no	0.145379331134803
31	NR	-1.31466976463034	-0.540101483248837	-1.6109993137882	0.0634083381861431	F	-0.234862159168063	no	0.49662895655378
31	RE	-0.530550541142712	-0.839085964058418	-1.6109993137882	0.977017780711882	F	-0.398400970574402	no	0.680595307001301
31	SQ	-0.426418513724151	-0.540101483248837	-1.6109993137882	-0.488449625138424	M	0.236569617631524	no	-0.222472038080957
32	HW	-0.530550541142712	-0.330169889276412	-1.6109993137882	-0.112207349501431	M	0.0613651297251832	no	0.536144864960176
32	SQ	-0.459284068241761	-0.400304124999357	-1.6109993137882	0.00146678381700692	M	0.245907143591886	no	-0.258675577662219
32	ZM	-1.9017719065762	-0.58789299341196	-1.6109993137882	0.0258049309153808	F	1.55517229958098	no	0.814630693081948
33	SQ	-0.870544139177244	-0.137797512185176	-1.6109993137882	-0.0626346564076974	M	0.246145868404781	no	-0.199553053211503
34	JT	0.726946930649696	2.01902828904686	-1.6109993137882	-2.37513902198562	F	-0.707949961468288	no	-0.376138569282404
35	HW	-1.45764628112311	0.0278198998830253	-1.6109993137882	-0.746315343689482	M	0.0621666256538124	no	0.701279598238214
35	MS	-0.336867749019658	-0.403254162734019	-1.6109993137882	-1.35947479670115	M	0.246623213619279	no	-1.6879953126265
35	RE	-1.01352065567002	-0.0177561129238674	-1.6109993137882	-0.521710505050431	F	-0.383605017290228	no	0.0316448604645441
36	SB	1.27586616110968	-1.04986417801546	-1.6109993137882	-2.37513902198562	F	0.94564629678394	no	-0.0228056689123586
37	HW	1.47519339960241	0.530745647046533	-1.6109993137882	0.620494919037653	M	0.0656352473116461	yes	0.687904138879777
37	NB	1.31298912555918	0.70827226400275	-1.6109993137882	0.680503265395946	F	1.77643746745375	no	-0.526687886361219
37	NT	1.52432220885598	0.70827226400275	-1.6109993137882	0.680503265395946	F	-1.32972178569159	yes	-0.121625233103782
37	SQ	0.348208123737009	0.56155659646716	-1.6109993137882	-0.599267790789367	M	0.249722569415779	no	-0.116008260100221
37	ZF	-0.493926982671239	0.646848870880488	-1.6109993137882	-1.42997832283851	M	0.889578360298521	no	2.47367783456837
38	NB	1.28034686354684	0.0820709699569108	-1.6109993137882	0.132590143575258	F	1.77653119826031	no	-0.763043181565857
38	NT	1.99752644332949	0.0820709699569108	-1.6109993137882	0.132590143575258	F	-1.32909683611289	yes	-0.149720079125294
38	SQ	-1.45764628112311	0.422882676683461	-1.6109993137882	-0.599267790789367	M	0.249960738529679	no	0.705638205351799
39	HW	-0.493926982671239	0.579444515718204	-1.6109993137882	-0.0104909986937874	M	0.0661682297033071	yes	1.0732173128035
39	MS	-0.283441997231378	-0.540101483248837	-1.6109993137882	0.531467032650041	M	0.250198872998285	no	-0.0119866774184308
39	NB	1.28921534889545	-0.436158324835198	-1.6109993137882	-0.143923641205512	F	1.77662492370055	no	-0.641895970490553
39	NT	1.77075915175189	-0.436158324835198	-1.6109993137882	-0.143923641205512	F	-1.32847212501906	yes	-0.31470627074097
40	HW	-0.870544139177244	0.579444515718204	-1.6109993137882	0.16364588529402	M	0.0664346558413394	no	0.663865171970855
41	NB	-1.09907927140164	0.16634654389786	-1.6109993137882	-1.11842222922282	F	1.77681235848454	no	-0.133474752650249
41	NT	-1.01352065567002	0.16634654389786	-1.6109993137882	-1.11842222922282	F	-1.32722341755842	no	0.0670955064825712
41	SQ	0.797097621227109	0.514852017610651	-1.6109993137882	-1.34388495970877	M	0.250675038039896	no	-1.6173784094724
42	HW	0.403162171628208	0.863628417098944	-1.6109993137882	-1.54219369802336	M	0.0669673780723729	no	0.361036139008791
42	KM	0.160683628221715	-0.222187500657749	-1.6109993137882	-1.42997832283851	F	-0.586844889935771	no	-6.05103500173967
42	MS	0.288094897413833	-0.540101483248837	-1.6109993137882	-0.389442776375632	M	0.250913068633048	no	-0.66037963226542
43	KA	0.19801872239915	1.31188594790042	-1.6109993137882	-0.820870241285897	F	-0.57773801574649	no	-3.18974051650125
43	KE	0.732220522866926	2.01902828904686	-1.6109993137882	-2.37513902198562	F	-0.531028558916407	no	0.552992645946992
43	KR	-1.45764628112311	1.46800441729623	-1.6109993137882	-0.764244183409834	F	-1.04895276204865	no	0.339074558348251
43	KY	0.385362753799079	1.31188594790042	-1.6109993137882	-0.820870241285897	F	0.834357424473567	no	1.07928788964202
44	JT	1.04249524866826	2.01902828904686	-1.6109993137882	-0.112207349501431	F	-0.689668150315252	yes	-0.427176241692303
44	KR	-0.938052608124332	1.7572239862537	-1.6109993137882	-1.17380795315427	F	-1.04842629302931	no	0.0688231975579245
44	KW	-0.493926982671239	1.7572239862537	-1.6109993137882	-1.17380795315427	F	0.951862576900052	no	-0.523049367141459
44	KZ	0.0640456960268482	1.35235057057169	-1.6109993137882	-0.702637002526127	M	-0.0876497905035368	no	-0.762576269225836
45	HL	-0.0678515040026843	2.01902828904686	-1.6109993137882	-2.37513902198562	F	-0.916987085090548	no	1.22876859331636
45	HT	-0.753723819170627	2.01902828904686	-1.6109993137882	-2.37513902198562	F	1.11374620249721	no	1.00501497871266
45	SB	-0.365349675236707	2.01902828904686	-1.6109993137882	-2.37513902198562	F	0.952017681869757	no	-0.079390775317958
45	ZG	-2.3458975320293	-1.64420646371214	-1.6109993137882	-2.37513902198562	M	-0.37172452039794	no	1.9176253327408
45	ZM	-0.702437427758416	-1.64420646371214	-1.6109993137882	-2.37513902198562	F	1.56010061144902	no	-0.0308242302450241
46	ZL	-0.753723819170627	0.355151601104751	-1.6109993137882	0.531467032650041	M	-0.136369968620297	no	1.74250062429007
47	KA	1.46523354355657	0.646848870880488	-1.6109993137882	0.22849592253141	F	-0.576159370106774	yes	-3.20202156471872
47	KY	1.37943589113597	0.646848870880488	-1.6109993137882	0.22849592253141	F	0.835023910142426	no	2.2941967077783
48	KA	0.420480464721103	0.393463357423896	-1.6109993137882	2.20395056109479	F	-0.5495527215083	no	-5.46631757819831
48	ZL	-1.9017719065762	0.422882676683461	-1.6109993137882	1.41705390486	M	-0.115694884130449	no	2.20434895955861
49	ZL	0.266734991585823	0.331299104866133	-1.6109993137882	1.61897733987457	M	-0.115397156494544	no	1.755686491926
50	ZK	0.688764019163814	0.371786590533542	-1.6109993137882	1.08507108951092	M	-1.22149227032393	no	-1.21480435211735
51	NK	-0.753723819170627	-0.0900438841297414	-1.6109993137882	-0.0104909986937874	M	0.906090932984158	no	0.583396560865048
52	KA	0.917860955753336	2.01902828904686	-1.6109993137882	-2.37513902198562	F	-0.548001010111058	no	-3.86133237154549
52	KS	-0.258311802305323	2.01902828904686	-1.6109993137882	-0.885557169411034	M	-1.38438010985482	no	3.18069261791228
52	KU	1.25762328223243	2.01902828904686	-1.6109993137882	-0.885557169411034	F	1.07233917808359	no	-4.50810510099873
52	KY	-1.31466976463034	2.01902828904686	-1.6109993137882	-2.37513902198562	F	0.84697448424234	no	3.72279168353924
52	OK	0.0489688160039322	0.907582726956812	-1.6109993137882	1.7169357171863	F	-0.222738130792637	no	2.17469699265519
53	KU	-0.753723819170627	2.01902828904686	-1.6109993137882	-2.37513902198562	F	1.0729155045819	no	-3.88971712247922
54	KC	1.48011586558529	-2.05276798609709	-1.6109993137882	-1.04740860130945	M	-1.59441439801156	yes	0.591109990614193
54	NB	0.420480464721103	-2.05276798609709	-1.6109993137882	-0.233240192675518	F	1.86012151998272	no	-0.472584458545593
54	NT	1.87851556448026	-2.05276798609709	-1.6109993137882	-0.233240192675518	F	-0.838734928357717	yes	-0.172175405773132
54	OK	-0.309598193717534	-2.05276798609709	-1.6109993137882	-0.340350930097718	F	0.0169419728144553	no	2.1716894740714
55	MS	-0.210828020495457	-0.294394876939356	-1.6109993137882	2.52765096027079	M	0.477287792095852	no	-0.169485011937162
56	KR	0.0335286029191834	0.355151601104751	-1.6109993137882	2.99970036537943	F	-0.593210119443325	no	0.0375176175736619
56	NB	-1.45764628112311	0.530745647046533	-1.6109993137882	2.40977572500746	F	1.86988918262097	no	-0.268970406406977
56	PS	-0.258311802305323	0.505153742090692	-1.6109993137882	2.97423922687152	M	-0.162816337088651	no	-2.58355835620831
56	SQ	-0.210828020495457	-0.222187500657749	-1.6109993137882	2.43701696405829	M	0.477495053652313	no	-0.527832686654549
57	OK	0.338572786715775	-0.0492819216663467	-1.6109993137882	0.680503265395946	F	0.049026131694574	no	1.90591881549459
58	MS	-0.493926982671239	0.147722054944751	-1.6109993137882	1.25140450475091	M	0.479566227260473	no	-0.618646976916592
59	NB	0.428967182664425	-0.196990448407785	-1.6109993137882	0.818929729643088	F	1.8711281693609	no	-0.444924879944836
59	NT	1.78411904535537	-0.196990448407785	-1.6109993137882	0.818929729643088	F	-0.782294845893148	yes	-0.110792898911805
60	NB	-0.0678515040026843	-0.0177561129238674	-1.6109993137882	0.27389574940087	F	1.87157043747153	no	-0.705210322304618
60	NT	-1.64197507007681	-0.0177561129238674	-1.6109993137882	0.27389574940087	F	-0.780059347250631	no	0.129909283641263
61	NB	0.0640456960268482	1.68122305089517	-1.6109993137882	1.25140450475091	F	1.87183574099719	no	-0.310070007992012
61	NT	1.07406507405396	1.68122305089517	-1.6109993137882	1.25140450475091	F	-0.778719511899733	no	-0.222055576896497
62	NT	1.26680964514093	1.13265115968267	-1.6109993137882	1.22774021480134	F	-0.777380772230039	no	-0.137432143837002
63	NT	1.93316895175059	1.24963609537355	-1.6109993137882	1.0217733339006	F	-0.776488886944279	no	-0.137185365206994
64	NB	0.121037715856813	1.21422174841546	-1.6109993137882	0.760822942437264	F	1.87245461540364	no	-0.263194710916726
64	NT	1.44137352682415	1.21422174841546	-1.6109993137882	0.760822942437264	F	-0.775597487302584	no	-0.236022582862804
65	NT	1.34606680980473	0.907582726956812	-1.6109993137882	0.0258049309153808	F	-0.774706572776365	no	-0.177211578100552
65	OK	1.21209378343242	1.13265115968267	-1.6109993137882	-0.561442081089312	F	0.0552072560427683	no	2.74358255058699
66	NT	-0.0498013572181456	1.63685028211921	-1.6109993137882	0.311551262296346	F	-0.773816142837889	no	-0.107467776309428
67	NB	-0.753723819170627	2.01902828904686	-1.6109993137882	-1.10149657517944	F	1.87324996744573	no	-0.315319392735649
67	NT	-0.530550541142712	2.01902828904686	-1.6109993137882	-1.10149657517944	F	-0.771592184607626	no	-0.0579759976873091
68	MS	-0.0151584427886678	1.13265115968267	-1.6109993137882	0.630776834145799	M	0.485970263119537	no	-1.90624598868444
68	NB	-0.283441997231378	1.68122305089517	-1.6109993137882	0.47540784595554	F	1.87351499894597	no	-0.358562655227468
68	NT	-0.309598193717534	1.68122305089517	-1.6109993137882	0.47540784595554	F	-0.77025925843694	no	-0.0229539281602728
69	NT	-1.01352065567002	0.852094327873474	-1.6109993137882	1.57409569821036	F	-0.769371243551307	no	-0.122849834687926
70	KB	-0.309598193717534	0.646848870880488	-1.6109993137882	2.23210364750911	F	-1.57396919415993	no	4.95849321506916
70	KR	0.469792315780632	0.646848870880488	-1.6109993137882	2.23210364750911	F	-0.575370617790133	no	-0.0251580963665062
70	KW	-0.210828020495457	0.646848870880488	-1.6109993137882	2.23210364750911	F	1.10599998018213	no	-0.487937424646608
70	ZL	0.160683628221715	1.13265115968267	-1.6109993137882	1.39415414095746	M	0.15055113637621	no	1.27293057307024
71	KR	-0.0864249156896186	1.38844068594561	-1.6109993137882	1.84747193483892	F	-0.574188201414044	no	0.0646762262980695
71	ML	1.25064603175476	2.01902828904686	-1.6109993137882	1.65507435782014	F	1.38979334725486	no	2.11309291020439
71	MN	0.824960177809295	2.01902828904686	-1.6109993137882	1.65507435782014	F	-0.838271894723877	no	-0.413842854098347
72	KW	-0.870544139177244	0.790811484412017	-1.6109993137882	1.34613721661869	F	1.10656457939501	no	-0.302645302394228
72	KZ	-1.31466976463034	0.832353542328282	-1.6109993137882	1.56620275201638	M	0.193016046830621	no	-0.415062656191126
72	NT	0.121037715856813	0.514852017610651	-1.6109993137882	1.75435770463516	F	-0.766710085444532	no	-0.196711505431245
72	RF	-0.12526940476383	-0.339888342083137	-1.6109993137882	0.620494919037653	F	-1.70300923227247	no	-4.64663680181163
72	RS	-0.188343684129023	-0.339888342083137	-1.6109993137882	0.620494919037653	F	-0.0847254320954415	no	-0.840438638861276
73	HW	1.16841939356495	0.646848870880488	-1.6109993137882	1.65507435782014	M	0.33103459869529	no	0.314811303709866
73	KC	0.591864614679103	0.465092742057587	-1.6109993137882	1.56620275201638	M	-1.47745745194174	yes	0.257852164636632
73	ML	0.851661451178492	-1.73789065379912	-1.6109993137882	1.3245957785317	F	1.39062406877841	no	-2.32486533015213
73	MN	0.185813823147771	-1.73789065379912	-1.6109993137882	1.3245957785317	F	-0.835034321183638	no	-1.45919497232826
73	NT	-0.283441997231378	0.646848870880488	-1.6109993137882	2.01741143096634	F	-0.764053246232987	no	-0.0450842717514847
73	ZF	-0.426418513724151	0.746276643487502	-1.6109993137882	2.24791708764999	M	1.05509999459259	no	1.36205373527714
74	NT	-0.258311802305323	2.01902828904686	-1.6109993137882	2.30426194270251	F	-0.762284412563843	no	-0.130963829639543
75	NB	-1.19784944462372	2.01902828904686	-1.6109993137882	-1.10149657517944	F	1.90804132653657	no	-0.216444475568617
75	NT	0.14773898922601	2.01902828904686	-1.6109993137882	-1.10149657517944	F	-0.603606695773716	no	-0.201026272468804
76	HW	0.992017359366315	-0.839085964058418	-1.6109993137882	-2.37513902198562	M	0.415831607912301	no	2.32168592696628e-05
76	KC	0.762981846142356	1.08535510805494	-1.6109993137882	-2.37513902198562	M	-1.23382530208341	no	0.948916189761227
76	KL	-0.569395030216923	1.08535510805494	-1.6109993137882	-2.37513902198562	F	1.25758142273632	no	1.48581373495018
77	HW	-1.64197507007681	0.0278198998830253	-1.6109993137882	-2.37513902198562	M	0.416907273501643	no	0.845672216531196
77	KB	-1.31466976463034	0.0278198998830253	-1.6109993137882	-2.37513902198562	F	-1.30737255937649	no	1.86517370934479
77	KC	0.98850645832233	1.08535510805494	-1.6109993137882	-2.37513902198562	M	-1.23088042738835	no	0.165177991547832
77	KZ	-0.8094753006898	-0.540101483248837	-1.6109993137882	-2.37513902198562	M	0.287628328439775	no	1.25024389450283
77	NB	1.37559912615435	0.0278198998830253	-1.6109993137882	-2.37513902198562	F	1.9087331253537	no	-0.714609944380538
77	NT	1.50417643358888	0.0278198998830253	-1.6109993137882	-2.37513902198562	F	-0.600400711098589	no	-0.221122031427562
78	HW	-0.65495364594855	2.01902828904686	-1.6109993137882	-2.37513902198562	M	0.417982232763806	no	0.298580909492825
78	KC	0.0787759502163862	2.01902828904686	-1.6109993137882	-2.37513902198562	M	-1.22794084067369	no	0.274416183203183
78	NB	-0.309598193717534	2.01902828904686	-1.6109993137882	-2.37513902198562	F	1.9091653512048	no	-0.3122650414896
78	NT	-0.0864249156896186	2.01902828904686	-1.6109993137882	-2.37513902198562	F	-0.598400154328146	no	-0.0183302740367137
79	KC	1.28921534889545	2.01902828904686	-1.6109993137882	-2.37513902198562	M	-1.22559296590547	no	-0.441327305100282
80	NT	1.71207436038269	2.01902828904686	-1.6109993137882	1.84747193483892	F	-0.594805301446791	no	-0.249752240939871
80	NB	0.53730078472772	2.01902828904686	-1.6109993137882	1.84747193483892	F	1.90994307027317	no	-0.328274692774442
81	NT	1.66362686522903	2.01902828904686	-1.6109993137882	-2.37513902198562	F	-0.592811566696006	no	-0.323311266112282
82	NT	1.85345558355212	-2.05276798609709	-1.6109993137882	2.30426194270251	F	-0.591218325303559	yes	-0.169696170677323
83	NT	1.42198245627701	-0.953001922736941	-1.6109993137882	-2.37513902198562	F	-0.589626633003618	no	-0.0917095190881959
84	KC	2.23582745560769	-0.953001922736941	-1.6109993137882	-2.37513902198562	M	-1.21448631640061	no	-0.418716156303997
84	KL	0.0177071117289422	-0.953001922736941	-1.6109993137882	-2.37513902198562	F	1.26182266775831	no	0.191166663906636
84	NB	-0.938052608124332	-0.953001922736941	-1.6109993137882	-2.37513902198562	F	1.91115212158479	no	-0.0803899791687384
84	NT	0.298513628391774	-0.953001922736941	-1.6109993137882	-2.37513902198562	F	-0.589228951621479	no	0.0518413682277717
84	OK	-0.23413014617185	-1.49081453994677	-1.6109993137882	-2.37513902198562	F	0.169421575877608	no	2.34418448081168
85	NB	0.244638393710721	-1.64420646371214	-1.6109993137882	-0.112207349501431	F	1.93216724202952	no	-0.550276997074407
85	NT	0.92567492866164	-1.64420646371214	-1.6109993137882	-0.112207349501431	F	-0.494597449873786	no	-0.13506805154466
85	OK	-0.283441997231378	-1.57784268495137	-1.6109993137882	1.51874489733703	F	0.229591638866928	no	1.84181902620881
86	FK	-1.9017719065762	-0.996382272626189	-1.6109993137882	-0.669745383023121	M	-0.0569142308382333	no	0.0815990275278097
86	JS	1.73882208422583	0.907582726956812	-1.6109993137882	0.22849592253141	M	-1.00993004832061	no	-5.52061731305493
86	KR	2.00043558720269	-0.540101483248837	-1.6109993137882	-0.0104909986937874	F	-0.328094609128359	yes	-0.135006896645605
86	KS	0.0335286029191834	-0.540101483248837	-1.6109993137882	-1.04740860130945	M	-0.565543145597623	no	1.17127525571668
86	KZ	-1.64197507007681	-0.774363877501093	-1.6109993137882	1.84747193483892	M	0.351082724138664	no	0.52940348615876
87	NT	-0.166621677224762	-0.222187500657749	-1.6109993137882	1.09950819629248	F	-0.490474354524996	no	-0.133446046805199
88	JS	-2.3458975320293	0.422882676683461	-1.6109993137882	0.102394475922333	M	-1.00530922084815	no	1.8998203039097
88	KC	0.461832737182035	0.646848870880488	-1.6109993137882	0.27389574940087	M	-1.07015157431635	no	-0.660678918404875
88	KH	0.642144347852243	0.852094327873474	-1.6109993137882	0.676999690874933	F	-1.48843983544691	no	6.86810016611596
88	KR	-1.09907927140164	-0.0900438841297414	-1.6109993137882	-0.191753758607166	F	-0.325046403300171	no	0.139794285863252
88	MS	-1.9017719065762	-0.682080067180895	-1.6109993137882	0.129193286913814	M	0.622388103038662	no	0.111421471964817
88	NB	-1.09907927140164	0.422882676683461	-1.6109993137882	0.0111336866526234	F	1.93335999647319	no	-0.407598086222911
88	NK	-0.870544139177244	-0.802803853386474	-1.6109993137882	0.102394475922333	M	1.15070099105943	no	-0.406461386552962
88	OK	1.05213058568949	0.646848870880488	-1.6109993137882	0.305189971539025	F	0.232964031999132	no	0.819221625062281
88	RF	-1.19784944462372	0.113258986495241	-1.6109993137882	0.305189971539025	F	-1.23973099175485	no	-0.299674698988491
88	ST	-1.9017719065762	2.01902828904686	-1.6109993137882	-2.37513902198562	F	-1.13711280051678	no	0.647142655107365
88	UP	-2.3458975320293	0.0278198998830253	-1.6109993137882	-0.847507692147081	F	-0.0543309921828583	no	-0.114267225703605
89	HW	0.967027201122572	1.68122305089517	-1.6109993137882	0.439393023487799	M	0.479359227778434	no	0.599595763704648
89	JS	0.53730078472772	1.35235057057169	-1.6109993137882	-0.28837485163957	M	-1.00070139963128	no	-1.25032002132739
89	KR	1.48823685943537	2.01902828904686	-1.6109993137882	0.459843817740072	F	-0.322003862700328	no	-0.490454155529136
90	KC	-1.31466976463034	0.646848870880488	-1.6109993137882	0.283195509433711	M	-1.06057812363238	no	0.172342519517214
90	KR	-1.45764628112311	-0.339888342083137	-1.6109993137882	-0.599267790789367	F	-0.318966966309726	no	-0.0859776521897738
91	NB	-1.19784944462372	0.907582726956812	-1.6109993137882	-0.35466031053706	F	1.9354026987054	no	-0.469640049133657
91	NT	-1.31466976463034	0.907582726956812	-1.6109993137882	-0.35466031053706	F	-0.480397838989992	no	0.0049074986007872
91	OK	-0.610747302677855	1.50071003318997	-1.6109993137882	0.507133689683398	F	0.238729163362606	no	2.595406704881
92	KB	0.665878092162252	0.465092742057587	-1.6109993137882	0.639061020909205	F	-1.12438162080358	no	-2.65575043266944
92	KC	-2.3458975320293	2.01902828904686	-1.6109993137882	0.22849592253141	M	-1.05581231123729	no	0.937805011536839
92	KR	-1.19784944462372	0.465092742057587	-1.6109993137882	0.639061020909205	F	-0.315935693226014	no	0.0579959516030196
93	KC	-0.23413014617185	-1.57784268495137	-1.6109993137882	-0.435893290192842	M	-1.05000620828933	no	0.487748671422741
93	KH	0.623748696698388	-1.09299635990737	-1.6109993137882	-0.531830252267136	F	-1.46247597515803	no	-0.0057021148546848
93	OK	-0.938052608124332	-1.87633391477979	-1.6109993137882	-0.584356972989982	F	0.242082804515164	no	1.58388863389334
94	HW	-0.258311802305323	-0.839085964058418	-1.6109993137882	2.77376422863788	M	0.485764071872772	no	0.82753365677934
94	JS	0.683118715355377	-2.05276798609709	-1.6109993137882	2.89337076005923	M	-0.984928560459732	no	0.93418443279379
94	KS	1.27811042903417	-0.540101483248837	-1.6109993137882	1.65507435782014	M	-0.546450768137704	no	0.722349576271706
94	NB	-1.01352065567002	-0.339888342083137	-1.6109993137882	1.48171299751108	F	1.93676308553056	no	-0.411963899453816
94	NT	-0.395156809449161	-0.339888342083137	-1.6109993137882	1.48171299751108	F	-0.474455707596515	no	-0.0675491165400721
94	SQ	-1.31466976463034	-0.222187500657749	-1.6109993137882	1.96726778306407	M	0.629958314917315	no	0.371030309992553
95	KB	0.660026564394077	1.45005504944333	-1.6109993137882	0.206459141195825	F	-1.11448669570625	no	2.97969982135431
95	KR	0.53730078472772	1.45005504944333	-1.6109993137882	0.206459141195825	F	-0.309889933948514	no	-0.288720783740415
96	HW	-0.8094753006898	1.80531140691927	-1.6109993137882	0.0166111879283426	M	0.487618858829382	no	0.785158727406986
96	KC	-0.610747302677855	1.76849781539017	-1.6109993137882	0.0634083381861431	M	-1.04422062494478	no	0.388907432259305
96	KR	-0.258311802305323	2.01902828904686	-1.6109993137882	-1.07509919521188	F	-0.3085494586216	no	-0.397972202132366
1	RE	1.26223292684364	-0.430907037073383	-1.34329786108646	0.590128454455499	F	-0.530644859066641	yes	-0.0576895868640528
1	PS	0.642144347852243	0.272939114150631	-1.34329786108646	0.656435633946425	M	-0.677033237570614	yes	0.317841305352437
2	ZM	0.636070957949798	-0.294394876939356	-1.34329786108646	-0.561442081089312	F	1.51212088181261	no	-1.26855021535843
2	ZG	-0.166621677224762	-0.294394876939356	-1.34329786108646	-0.561442081089312	M	-0.533332648531842	no	1.24372490372008
2	ZK	0.160683628221715	-0.294394876939356	-1.34329786108646	-0.561442081089312	M	-1.55377618427989	no	0.320470920028655
3	KU	0.636070957949798	-1.2439686914441	-1.34329786108646	0.426554453887728	F	0.997747178191711	no	-0.35322937909006
3	KN	-0.65495364594855	-1.2439686914441	-1.34329786108646	0.426554453887728	F	-0.729901079233697	no	-0.579346874922686
3	KS	0.277503948228331	-1.2439686914441	-1.34329786108646	0.426554453887728	M	-1.74919381925692	no	-0.042552602241227
3	KL	0.277503948228331	-1.1025037160605	-1.34329786108646	-0.35466031053706	F	0.997747178191711	no	-0.907025806123377
3	KM	-1.45764628112311	-1.1025037160605	-1.34329786108646	-0.35466031053706	F	-0.756989350044925	no	0.500938714461484
4	NR	0.654121104734336	-1.4430028334693	-1.34329786108646	0.151117938238676	F	-0.349592466850451	no	-1.34346446942035
4	HW	-0.23413014617185	-1.6064480937051	-1.34329786108646	0.0809531586225914	M	-0.0448938399674734	no	1.1087347713573
4	ZL	1.02941851239606	-1.5459744066265	-1.34329786108646	0.421774629704219	M	-0.272110055693539	no	0.733454016672648
5	SB	0.420480464721103	-2.05276798609709	-1.34329786108646	0.102394475922333	F	0.884090838286326	no	-1.12008965437201
7	NB	1.60720550613983	-1.97161356460884	-1.34329786108646	-0.28837485163957	F	1.73985052401103	no	-0.32008713474619
7	NT	1.62700330675756	-1.97161356460884	-1.34329786108646	-0.28837485163957	F	-1.59074469147258	no	-0.0191111384942649
7	NR	0.298513628391774	-1.88526628691367	-1.34329786108646	-0.20439277153053	F	-0.34444826422576	no	-0.660158019957531
8	HW	0.604809253674808	-1.87633391477979	-1.34329786108646	0.102394475922333	M	-0.0400534256529606	yes	0.750023457550687
8	HT	0.617497546262863	-2.05276798609709	-1.34329786108646	1.59532247199648	F	1.05451736075727	yes	-0.474860070223855
8	HL	0.591864614679103	-2.05276798609709	-1.34329786108646	1.59532247199648	F	-1.13156533535895	no	-0.0178320374055909
8	HY	0.544380832869237	-2.05276798609709	-1.34329786108646	1.59532247199648	F	-2.52233509499015	no	1.10117501216683
8	ML	0.0931751592746268	-2.05276798609709	-1.34329786108646	1.84747193483892	F	1.20687269103809	no	1.52478274759135
8	MN	0.0931751592746268	-2.05276798609709	-1.34329786108646	1.84747193483892	F	-1.70851458831892	no	-0.241456201483116
9	ZD	-0.105552838737318	-0.27960002762701	-1.34329786108646	-1.07509919521188	M	-1.0840794856984	no	0.145679068146459
9	ZG	0.683118715355377	-0.540101483248837	-1.34329786108646	-0.746315343689482	M	-0.456757638992687	no	-1.77780634690174
9	ZL	0.107257876433435	-0.27960002762701	-1.34329786108646	-1.07509919521188	M	-0.210072261795994	no	1.08183293102585
9	ZM	-0.753723819170627	-0.540101483248837	-1.34329786108646	-0.746315343689482	F	1.53444023454732	no	1.23853228757978
10	KL	-1.31466976463034	0.315020085743015	-1.34329786108646	-0.635326953514942	F	1.02689699673696	no	-0.321852431461758
10	KS	1.15226548325577	0.646848870880488	-1.34329786108646	-1.23732492773984	M	-1.59882893210654	yes	-1.29343477475378
10	NB	1.08324047434065	0.294231847983364	-1.34329786108646	-1.84924832720358	F	1.7569187344766	no	-0.192563196279049
10	NR	1.15769549742651	-0.319460562102305	-1.34329786108646	-1.00829827128155	F	-0.284276637727705	no	-1.43655549330934
10	NT	1.40932995809903	0.294231847983364	-1.34329786108646	-1.84924832720358	F	-1.4645108485108	no	-0.0487015586118888
10	ZL	-0.426418513724151	-0.202343908325269	-1.34329786108646	-0.892907694668272	M	-0.209756867246992	no	1.28163415699122
11	NB	1.18157669032476	0.228766823523378	-1.34329786108646	-1.82808379165836	F	1.75701358949888	no	-0.206928234029811
11	NR	0.298513628391774	-0.540101483248837	-1.34329786108646	-1.00829827128155	F	-0.283946619502313	no	-0.460113704003341
11	NT	1.17634614832002	0.228766823523378	-1.34329786108646	-1.82808379165836	F	-1.46383227631392	no	0.0155570042498813
11	ZG	-1.31466976463034	-0.202343908325269	-1.34329786108646	-0.718542953634731	M	-0.456024355485905	no	3.01953747852441
11	ZL	1.0489348791279	-0.394005429201124	-1.34329786108646	-1.11423944475973	M	-0.209441533450097	no	0.175508490444702
12	KZ	0.937220066910118	-0.825929584725108	-1.34329786108646	-1.069667646731	M	-0.157614960537295	no	-0.827697917610477
12	NB	1.50888199577124	-0.18768131593719	-1.34329786108646	-1.80485191125301	F	1.75710843902534	no	-0.312612520582681
12	NT	1.13848564383239	-0.18768131593719	-1.34329786108646	-1.80485191125301	F	-1.46315398527396	no	0.0314016211201596
12	ZL	-0.610747302677855	-0.403254162734019	-1.34329786108646	-1.15077140035789	M	-0.209126260381906	no	1.42398836893371
13	HW	0.328790339640543	-0.429036702232341	-1.34329786108646	-0.824740915761437	M	0.0152936537610954	no	0.670550416979492
14	KZ	0.185813823147771	-0.748564034907797	-1.34329786108646	-0.340350930097718	M	-0.151516777283251	no	-0.799182090917011
14	KW	-0.166621677224762	-0.732655975288527	-1.34329786108646	-0.155852104490628	F	0.918327389112658	no	0.00839284086725357
15	TK	-0.753723819170627	0.746276643487502	-1.34329786108646	-1.40316402978117	M	1.8301011056465	no	-0.179210436367287
16	FD	-1.31466976463034	0.290511471375229	-1.34329786108646	-0.25198774896582	M	-0.076855658933606	no	1.69966638036068
16	FD	-0.870544139177244	0.290511471375229	-1.34329786108646	-0.25198774896582	M	-0.076855658933606	no	-1.99419897083933
16	KW	-0.753723819170627	0.483558858620337	-1.34329786108646	-0.136090687162414	F	0.924332618866165	no	-0.267145127109635
16	KZ	-1.31466976463034	0.530745647046533	-1.34329786108646	-0.308220548973579	M	-0.139992441943937	no	-0.533503030635692
16	NR	-0.283441997231378	0.33818250676459	-1.34329786108646	-0.327637449028301	F	-0.264592367682437	no	-1.04880105523093
16	RS	1.61915743928687	0.907582726956812	-1.34329786108646	-0.987728543405086	F	-0.487482248777214	yes	-0.760145397254807
17	HW	0.617497546262863	-0.0593286441964304	-1.34329786108646	-0.247336304430096	M	0.0262512274795071	no	0.772620321467758
18	KE	-0.870544139177244	2.01902828904686	-1.34329786108646	-1.195871398239	F	-0.598800070148267	no	0.882898636400593
18	RS	1.33999341990228	1.21422174841546	-1.34329786108646	-0.987728543405086	F	-0.486735076057019	no	-1.88771403964341
18	SE	0.0931751592746268	1.15455155685335	-1.34329786108646	-0.340350930097718	F	1.41827073348582	no	-0.213938422805365
18	SM	0.0931751592746268	0.973882576991915	-1.34329786108646	-0.0727483975602022	M	0.0265242292981235	no	0.215654885362846
18	VR	0.747785770167581	0.228766823523378	-1.34329786108646	-2.37513902198562	F	-0.430564193765271	no	0.103931777218619
19	RS	1.26452537235659	1.21422174841546	-1.34329786108646	-0.987728543405086	F	-0.486361617540168	no	-0.738366589680344
20	KR	-0.0498013572181456	0.646848870880488	-1.34329786108646	1.03908776082127	F	-1.14100724171135	no	-0.40096557116668
20	KW	-0.0498013572181456	0.646848870880488	-1.34329786108646	1.03908776082127	F	0.925121143230681	no	-0.208161678612686
21	TK	1.20459968820873	2.01902828904686	-1.34329786108646	-2.37513902198562	M	1.83073595719933	no	-1.01370160516468
21	ZL	-1.19784944462372	0.669430291731288	-1.34329786108646	0.119546018336725	M	-0.189074039202736	no	1.09535255636565
22	KT	-1.01352065567002	0.714761956334582	-1.34329786108646	0.311551262296346	M	0.0235187023891857	no	1.96831757748522
22	NR	-0.870544139177244	0.16634654389786	-1.34329786108646	-0.131360468700772	F	-0.237746839036113	no	-0.568968955766353
22	RS	0.829488379252172	0.56155659646716	-1.34329786108646	-1.47883154047071	F	-0.456757638992687	yes	-0.146879333320113
22	SQ	-0.870544139177244	0.0751587536598717	-1.34329786108646	-0.0186887787606534	M	0.234407219340489	no	0.199192532644063
22	ZK	-1.45764628112311	0.416187207063057	-1.34329786108646	-0.764244183409834	M	-1.32161599110015	no	-0.705369347248088
22	ZM	-1.19784944462372	0.416187207063057	-1.34329786108646	-0.764244183409834	F	1.55001384594142	no	-2.25677251405798
23	NB	0.121037715856813	-0.121649396144627	-1.34329786108646	0.531467032650041	F	1.77052158122707	no	-0.25233565875742
23	NT	0.233297604957637	-0.121649396144627	-1.34329786108646	0.531467032650041	F	-1.36958249515474	no	-0.0139722013418262
24	KR	0.995509127339622	-0.712221011357259	-1.34329786108646	-0.165960460541253	F	-1.09704205083111	no	-1.36909297520932
24	KW	-1.9017719065762	-0.712221011357259	-1.34329786108646	-0.165960460541253	F	0.937686150911954	no	0.748316346172031
24	NK	-0.610747302677855	-0.784968608768731	-1.34329786108646	0.497530909225781	M	0.879557849705413	no	0.391746731303564
24	NT	-0.870544139177244	-0.154182235096194	-1.34329786108646	0.531467032650041	F	-1.3689421449015	no	0.0878860828858675
24	ZL	-1.45764628112311	-0.23344912804569	-1.34329786108646	0.448298366512934	M	-0.164656069893089	no	1.34861467651807
25	KA	-1.31466976463034	-0.0379146403549321	-1.34329786108646	1.44548122970493	F	-0.613262494137336	no	1.23288675723991
25	KY	-0.0322457977506176	-0.0379146403549321	-1.34329786108646	1.44548122970493	F	0.819457497435786	no	-0.308562614905972
25	NB	-0.309598193717534	-0.222187500657749	-1.34329786108646	0.657893928049538	F	1.77070971607777	no	-0.281624057285822
25	NR	0.0177071117289422	-0.174455342424657	-1.34329786108646	0.0258049309153808	F	-0.236784714176491	no	-1.51427173618645
26	KW	0.385362753799079	-1.1703750085074	-1.34329786108646	0.0166111879283426	F	0.937999043764882	no	-0.0294207238367507
27	HW	-1.01352065567002	-0.326717443534274	-1.34329786108646	0.48187387229182	M	0.0498336900772365	no	0.865398144796603
27	KR	-1.01352065567002	-1.04986417801546	-1.34329786108646	0.16364588529402	F	-1.09541610591858	no	-0.20367889501702
27	KW	-0.870544139177244	-1.04986417801546	-1.34329786108646	0.16364588529402	F	0.93815546776782	no	-0.501244154449639
27	KZ	-0.210828020495457	-0.996382272626189	-1.34329786108646	0.184846678988722	M	-0.113611926872124	no	-1.76294438079238
27	MS	0.53014162826616	-0.886959736967417	-1.34329786108646	0.716054934202995	M	0.235608904340145	no	-1.39252941370311
27	NB	-0.702437427758416	-0.339888342083137	-1.34329786108646	0.59765356186095	F	1.77089782930998	no	-0.265187715127859
27	NT	-1.9017719065762	-0.339888342083137	-1.34329786108646	0.59765356186095	F	-1.36702259564715	no	0.272373601264698
27	ZF	-1.09907927140164	-0.0705434776865577	-1.34329786108646	0.47540784595554	M	0.880044127861827	no	0.427710303019993
28	HW	-0.610747302677855	-0.660919524665815	-1.34329786108646	0.453672760680958	M	0.0501027877028163	no	0.95174537109673
28	KA	-0.426418513724151	-0.262911450551277	-1.34329786108646	1.67545473350105	F	-0.612052400154781	no	0.163350672087191
28	MS	1.57136996626156	-1.27549875038731	-1.34329786108646	0.837910071632286	M	0.235849135524308	no	-1.38280128329641
28	RE	-0.0498013572181456	-0.886959736967417	-1.34329786108646	0.27389574940087	F	-0.399462959195184	no	0.544415953675749
29	KA	1.23884573806227	-0.167463674679798	-1.34329786108646	1.95186643547927	F	-0.611649234187585	yes	0.0658234952770019
29	KT	-0.0498013572181456	-1.26818330263924	-1.34329786108646	0.283195509433711	M	0.0254319487561668	no	-0.883091969460658
29	KZ	-0.753723819170627	-1.09299635990737	-1.34329786108646	0.0444386308470346	M	-0.113017282695036	no	-0.663542153012049
29	MS	1.61915743928687	-1.15822929727636	-1.34329786108646	0.647889965044321	M	0.236089331460697	no	-1.75124773418221
29	NB	-1.9017719065762	-0.716912336906757	-1.34329786108646	0.741054574597896	F	1.77108592092868	no	0.191136655446563
29	RE	0.338572786715775	-0.901414796908293	-1.34329786108646	0.0393237840544995	F	-0.39910888643474	no	-0.762552402869936
29	SQ	-0.23413014617185	-0.781842100630516	-1.34329786108646	-0.302851230168571	M	0.236089331460697	no	0.0619513347599444
29	WL	0.617497546262863	-0.222187500657749	-1.34329786108646	-0.669745383023121	F	0.938468270940936	no	-0.320157074573763
29	ZL	-0.493926982671239	-1.0863977369806	-1.34329786108646	0.47540784595554	M	-0.163122815681988	no	0.924025393475527
30	SQ	-0.493926982671239	-0.789812773281939	-1.34329786108646	-0.365241519786072	M	0.236329492159655	no	-0.203016920770924
30	MS	0.121037715856813	-1.18086089858486	-1.34329786108646	0.783771874642085	M	0.236329492159655	no	-0.914768057100632
31	HW	0.665878092162252	-0.629330743289698	-1.34329786108646	0.281042750287498	M	0.050909815277219	no	0.277567181853393
31	NR	-1.31466976463034	-0.64194423439597	-1.34329786108646	-0.0455492364061705	F	-0.234862159168063	no	-0.0131912190039629
31	RE	-0.530550541142712	-0.839085964058418	-1.34329786108646	0.395817065263858	F	-0.398400970574402	no	1.16332239017268
31	SQ	-0.426418513724151	-0.732655975288527	-1.34329786108646	-0.711768888380752	M	0.236569617631524	no	0.190839321669898
32	HW	-0.530550541142712	-0.302118890398553	-1.34329786108646	-0.462586573130464	M	0.0613651297251832	no	0.635689079113933
32	SQ	-0.459284068241761	-0.241672030983238	-1.34329786108646	-0.475619333422589	M	0.245907143591886	no	0.0864351226582653
32	ZM	-1.9017719065762	-0.540101483248837	-1.34329786108646	-0.344929147410925	F	1.55517229958098	no	0.178733622869683
33	SQ	-0.870544139177244	-0.191464836261016	-1.34329786108646	-0.574255236612393	M	0.246145868404781	no	0.171151565354972
34	JT	0.726946930649696	0.0820709699569108	-1.34329786108646	-2.37513902198562	F	-0.707949961468288	no	-0.349356047062476
35	HW	-1.45764628112311	-0.222187500657749	-1.34329786108646	-0.630911745516149	M	0.0621666256538124	no	0.870587337937527
35	MS	-0.336867749019658	-0.445278818308904	-1.34329786108646	-1.10149657517944	M	0.246623213619279	no	-1.64342892482761
35	RE	-1.01352065567002	-0.144790279710054	-1.34329786108646	-0.820870241285897	F	-0.383605017290228	no	0.621862038073779
36	SB	1.27586616110968	-1.04986417801546	-1.34329786108646	-2.37513902198562	F	0.94564629678394	no	-1.4247626969575
37	HW	1.47519339960241	0.790811484412017	-1.34329786108646	0.050724066852935	M	0.0656352473116461	yes	0.76095716247154
37	NB	1.31298912555918	0.355151601104751	-1.34329786108646	0.040685310459425	F	1.77643746745375	no	-0.355879634805109
37	NT	1.52432220885598	0.355151601104751	-1.34329786108646	0.040685310459425	F	-1.32972178569159	yes	0.0337200980852454
37	SQ	0.348208123737009	0.67312240900397	-1.34329786108646	-0.593975368984094	M	0.249722569415779	no	0.273255037682753
37	ZF	-0.493926982671239	1.03274680471432	-1.34329786108646	-1.07509919521188	M	0.889578360298521	no	1.41555832304987
38	NB	1.28034686354684	0.262097930384359	-1.34329786108646	-0.034889924653144	F	1.77653119826031	no	-0.587601396617963
38	NT	1.99752644332949	0.262097930384359	-1.34329786108646	-0.034889924653144	F	-1.32909683611289	yes	-0.0180583507747509
38	SQ	-1.45764628112311	0.621677711573645	-1.34329786108646	-0.711768888380752	M	0.249960738529679	no	1.07209043414576
39	HW	-0.493926982671239	0.825009465115853	-1.34329786108646	0.0809531586225914	M	0.0661682297033071	yes	1.2695008793483
39	MS	-0.283441997231378	0.00735183017385296	-1.34329786108646	0.448298366512934	M	0.250198872998285	no	-0.510647970327231
39	NB	1.28921534889545	0.0643102989914839	-1.34329786108646	-0.174635820934729	F	1.77662492370055	no	-0.467159315831348
39	NT	1.77075915175189	0.0643102989914839	-1.34329786108646	-0.174635820934729	F	-1.32847212501906	yes	-0.188911067889917
40	HW	-0.870544139177244	0.8024250333554	-1.34329786108646	0.169387795625697	M	0.0664346558413394	no	0.843058453676887
41	NB	-1.09907927140164	-0.0900438841297414	-1.34329786108646	-0.521710505050431	F	1.77681235848454	no	-0.0250075310888427
41	NT	-1.01352065567002	-0.0900438841297414	-1.34329786108646	-0.521710505050431	F	-1.32722341755842	no	0.174676255628897
41	SQ	0.797097621227109	0.477091113770488	-1.34329786108646	-0.599267790789367	M	0.250675038039896	no	-1.14521451386316
42	HW	0.403162171628208	0.626466762220137	-1.34329786108646	-0.344929147410925	M	0.0669673780723729	no	0.735279031227907
42	KM	0.160683628221715	0.228766823523378	-1.34329786108646	-1.26315576090615	F	-0.586844889935771	no	-4.5630478862468
42	MS	0.288094897413833	-0.115255319576026	-1.34329786108646	-0.458196459443725	M	0.250913068633048	no	-1.07203455181343
43	KA	0.19801872239915	0.871192664461032	-1.34329786108646	-0.944369568480506	F	-0.57773801574649	no	0.404186027762316
43	KE	0.732220522866926	2.01902828904686	-1.34329786108646	-2.37513902198562	F	-0.531028558916407	no	-5.88152103552182
43	KR	-1.45764628112311	0.691286500881676	-1.34329786108646	-0.873118022850309	F	-1.04895276204865	no	0.0550366699120522
43	KY	0.385362753799079	0.871192664461032	-1.34329786108646	-0.944369568480506	F	0.834357424473567	no	-2.32089507401522
44	JT	1.04249524866826	2.01902828904686	-1.34329786108646	-0.112207349501431	F	-0.689668150315252	yes	-0.383977227364392
44	KR	-0.938052608124332	0.67312240900397	-1.34329786108646	-1.11423944475973	F	-1.04842629302931	no	-0.157285178309075
44	KW	-0.493926982671239	0.67312240900397	-1.34329786108646	-1.11423944475973	F	0.951862576900052	no	-0.155363819935809
44	KZ	0.0640456960268482	0.416187207063057	-1.34329786108646	-0.862993149844989	M	-0.0876497905035368	no	-1.16649286086723
45	HL	-0.0678515040026843	2.01902828904686	-1.34329786108646	-2.37513902198562	F	-0.916987085090548	no	1.04409424248473
45	HT	-0.753723819170627	2.01902828904686	-1.34329786108646	-2.37513902198562	F	1.11374620249721	no	0.820340627881021
45	SB	-0.365349675236707	2.01902828904686	-1.34329786108646	-2.37513902198562	F	0.952017681869757	no	-1.46150994317451
45	ZG	-2.3458975320293	-1.87633391477979	-1.34329786108646	-2.37513902198562	M	-0.37172452039794	no	2.07508812660028
45	ZM	-0.702437427758416	-1.87633391477979	-1.34329786108646	-2.37513902198562	F	1.56010061144902	no	-0.66065302115016
46	ZL	-0.753723819170627	0.0117722129945796	-1.34329786108646	0.283195509433711	M	-0.136369968620297	no	1.04990762386397
47	KA	1.46523354355657	-1.04986417801546	-1.34329786108646	-0.501082328699305	F	-0.576159370106774	yes	-1.49788295546063
47	KY	1.37943589113597	-1.04986417801546	-1.34329786108646	-0.501082328699305	F	0.835023910142426	no	0.748868375510416
48	KA	0.420480464721103	0.722784942145221	-1.34329786108646	1.00920380555568	F	-0.5495527215083	no	-0.888321253248474
48	ZL	-1.9017719065762	0.591130244028276	-1.34329786108646	1.3245957785317	M	-0.115694884130449	no	1.49606222321271
49	ZL	0.266734991585823	0.465092742057587	-1.34329786108646	1.53756959706916	M	-0.115397156494544	no	1.05599175994785
50	ZK	0.688764019163814	0.228766823523378	-1.34329786108646	1.03908776082127	M	-1.22149227032393	no	-1.0010507848781
51	NK	-0.753723819170627	0.228766823523378	-1.34329786108646	0.0258049309153808	M	0.906090932984158	no	0.150606378817575
52	KA	0.917860955753336	1.45005504944333	-1.34329786108646	-0.987728543405086	F	-0.548001010111058	no	-0.230696792093568
52	KS	-0.258311802305323	2.01902828904686	-1.34329786108646	-1.23732492773984	M	-1.38438010985482	no	-0.686925923144876
52	KU	1.25762328223243	2.01902828904686	-1.34329786108646	-1.23732492773984	F	1.07233917808359	no	-1.96393883780556
52	KY	-1.31466976463034	1.45005504944333	-1.34329786108646	-0.987728543405086	F	0.84697448424234	no	0.552753856733544
52	OK	0.0489688160039322	0.646848870880488	-1.34329786108646	0.651586277628224	F	-0.222738130792637	no	0.556782082531964
53	KU	-0.753723819170627	2.01902828904686	-1.34329786108646	-2.37513902198562	F	1.0729155045819	no	-1.16244912483591
54	KC	1.48011586558529	-2.05276798609709	-1.34329786108646	-1.04740860130945	M	-1.59441439801156	yes	0.209387254342113
54	NB	0.420480464721103	-2.05276798609709	-1.34329786108646	-0.233240192675518	F	1.86012151998272	no	-0.318968655015353
54	NT	1.87851556448026	-2.05276798609709	-1.34329786108646	-0.233240192675518	F	-0.838734928357717	yes	-0.0420570365050663
54	OK	-0.309598193717534	-2.05276798609709	-1.34329786108646	-0.340350930097718	F	0.0169419728144553	no	0.557875987523694
55	MS	-0.210828020495457	-0.119185763489833	-1.34329786108646	1.48171299751108	M	0.477287792095852	no	-0.741885840582636
56	KR	0.0335286029191834	-0.0379146403549321	-1.34329786108646	2.38710911706971	F	-0.593210119443325	no	-0.349956304754383
56	NB	-1.45764628112311	0.393463357423896	-1.34329786108646	1.66915863601345	F	1.86988918262097	no	-0.0929105321132525
56	PS	-0.258311802305323	0.571548276049441	-1.34329786108646	1.88024357259519	M	-0.162816337088651	no	-2.18568337141223
56	SQ	-0.210828020495457	-0.0616605611712194	-1.34329786108646	1.74451971041027	M	0.477495053652313	no	-0.183826870560444
57	OK	0.338572786715775	0.0883879936669556	-1.34329786108646	0.491169813694257	F	0.049026131694574	no	0.402734336933639
58	MS	-0.493926982671239	0.119088689917805	-1.34329786108646	0.550722503768034	M	0.479566227260473	no	-0.92477812048621
59	NB	0.428967182664425	0.158243154195128	-1.34329786108646	0.884540386126033	F	1.8711281693609	no	-0.282339743212387
59	NT	1.78411904535537	0.158243154195128	-1.34329786108646	0.884540386126033	F	-0.782294845893148	yes	0.0111502321430582
60	NB	-0.0678515040026843	0.480746186913011	-1.34329786108646	0.651586277628224	F	1.87157043747153	no	-0.543114043626113
60	NT	-1.64197507007681	0.480746186913011	-1.34329786108646	0.651586277628224	F	-0.780059347250631	no	0.232192094519442
61	NB	0.0640456960268482	1.46800441729623	-1.34329786108646	0.971410759983571	F	1.87183574099719	no	-0.156458695661469
61	NT	1.07406507405396	1.46800441729623	-1.34329786108646	0.971410759983571	F	-0.778719511899733	no	-0.0775285937464732
62	NT	1.26680964514093	1.26620193715226	-1.34329786108646	0.837910071632286	F	-0.777380772230039	no	0.00277229990023098
63	NT	1.93316895175059	1.38844068594561	-1.34329786108646	0.59765356186095	F	-0.776488886944279	no	0.00353324789026214
64	NB	0.121037715856813	1.50071003318997	-1.34329786108646	0.0599338811867499	F	1.87245461540364	no	-0.0809948891719515
64	NT	1.44137352682415	1.50071003318997	-1.34329786108646	0.0599338811867499	F	-0.775597487302584	no	-0.0872326000509898
65	NT	1.34606680980473	1.52975349842642	-1.34329786108646	-0.435893290192842	F	-0.774706572776365	no	-0.0441951141303818
65	OK	1.21209378343242	1.31188594790042	-1.34329786108646	-0.131360468700772	F	0.0552072560427683	no	1.17355285076392
66	NT	-0.0498013572181456	1.67112436293127	-1.34329786108646	0.370406982298893	F	-0.773816142837889	no	0.0182855280724002
67	NB	-0.753723819170627	1.06350953472821	-1.34329786108646	0.792477709764929	F	1.87324996744573	no	-0.269544123812064
67	NT	-0.530550541142712	1.06350953472821	-1.34329786108646	0.792477709764929	F	-0.771592184607626	no	0.0260663854028573
68	MS	-0.0151584427886678	1.00416409526182	-1.34329786108646	1.04581132825608	M	0.485970263119537	no	-1.72689500950618
68	NB	-0.283441997231378	1.14529923200997	-1.34329786108646	1.2579206204626	F	1.87351499894597	no	-0.254537842537369
68	NT	-0.309598193717534	1.14529923200997	-1.34329786108646	1.2579206204626	F	-0.77025925843694	no	0.0884686237468759
69	NT	-1.01352065567002	0.702914662745665	-1.34329786108646	1.5332068732035	F	-0.769371243551307	no	0.0118451213861384
70	KB	-0.309598193717534	0.871192664461032	-1.34329786108646	1.09287402360073	F	-1.57396919415993	no	6.01526773491096
70	KR	0.469792315780632	0.871192664461032	-1.34329786108646	1.09287402360073	F	-0.575370617790133	no	-0.563916038453568
70	KW	-0.210828020495457	0.871192664461032	-1.34329786108646	1.09287402360073	F	1.10599998018213	no	-0.18155739442015
70	ZL	0.160683628221715	1.24963609537355	-1.34329786108646	1.57662912657975	M	0.15055113637621	no	0.641365717685005
71	KR	-0.0864249156896186	1.02150836709661	-1.34329786108646	0.994486055976184	F	-0.574188201414044	no	-0.372476960467831
71	ML	1.25064603175476	-0.167463674679798	-1.34329786108646	1.48171299751108	F	1.38979334725486	no	0.293941263805936
71	MN	0.824960177809295	-0.167463674679798	-1.34329786108646	1.48171299751108	F	-0.838271894723877	no	0.328765288545891
72	KW	-0.870544139177244	0.948330518265827	-1.34329786108646	0.807110779519263	F	1.10656457939501	no	0.111664095005247
72	KZ	-1.31466976463034	1.08535510805494	-1.34329786108646	1.36450257843203	M	0.193016046830621	no	-1.01942407139743
72	NT	0.121037715856813	0.804976248940989	-1.34329786108646	1.74451971041027	F	-0.766710085444532	no	-0.0677290197946788
72	RF	-0.12526940476383	-0.167463674679798	-1.34329786108646	0.102394475922333	F	-1.70300923227247	no	-1.87394573351606
72	RS	-0.188343684129023	-0.167463674679798	-1.34329786108646	0.102394475922333	F	-0.0847254320954415	no	0.147112862361518
73	HW	1.16841939356495	0.646848870880488	-1.34329786108646	1.84747193483892	M	0.33103459869529	no	0.521505106135997
73	KC	0.591864614679103	0.465092742057587	-1.34329786108646	1.75940691547015	M	-1.47745745194174	yes	-0.119136755080281
73	ML	0.851661451178492	-1.2051810617063	-1.34329786108646	0.797727759042583	F	1.39062406877841	no	1.49691087298865
73	MN	0.185813823147771	-1.2051810617063	-1.34329786108646	0.797727759042583	F	-0.835034321183638	no	0.902518065855272
73	NT	-0.283441997231378	0.646848870880488	-1.34329786108646	2.16868598458848	F	-0.764053246232987	no	0.0800890526458293
73	ZF	-0.426418513724151	0.746276643487502	-1.34329786108646	2.66022401205681	M	1.05509999459259	no	0.987117538121329
74	NT	-0.258311802305323	2.01902828904686	-1.34329786108646	2.30426194270251	F	-0.762284412563843	no	0.00020079705837811
75	NB	-1.19784944462372	1.17539857539581	-1.34329786108646	-0.793139697522409	F	1.90804132653657	no	-0.110299297477195
75	NT	0.14773898922601	1.17539857539581	-1.34329786108646	-0.793139697522409	F	-0.603606695773716	no	-0.0667280080366098
76	HW	0.992017359366315	0.0820709699569108	-1.34329786108646	-2.37513902198562	M	0.415831607912301	no	0.207483250827457
76	KC	0.762981846142356	1.45005504944333	-1.34329786108646	-2.37513902198562	M	-1.23382530208341	no	0.463087311499493
76	KL	-0.569395030216923	1.45005504944333	-1.34329786108646	-2.37513902198562	F	1.25758142273632	no	-1.25024285042937
77	HW	-1.64197507007681	0.0278198998830253	-1.34329786108646	-2.37513902198562	M	0.416907273501643	no	1.00146181214846
77	KB	-1.31466976463034	0.0278198998830253	-1.34329786108646	-2.37513902198562	F	-1.30737255937649	no	3.74919952966136
77	KC	0.98850645832233	1.21422174841546	-1.34329786108646	-2.37513902198562	M	-1.23088042738835	no	-0.211886969250901
77	KZ	-0.8094753006898	-0.540101483248837	-1.34329786108646	-2.37513902198562	M	0.287628328439775	no	0.593460883187543
77	NB	1.37559912615435	0.0278198998830253	-1.34329786108646	-2.37513902198562	F	1.9087331253537	no	-0.558712439302479
77	NT	1.50417643358888	0.0278198998830253	-1.34329786108646	-2.37513902198562	F	-0.600400711098589	no	-0.0943433862461743
78	HW	-0.65495364594855	0.907582726956812	-1.34329786108646	-2.37513902198562	M	0.417982232763806	no	0.392669376019102
78	KC	0.0787759502163862	2.01902828904686	-1.34329786108646	-2.37513902198562	M	-1.22794084067369	no	-0.0870023141960706
78	NB	-0.309598193717534	2.01902828904686	-1.34329786108646	-0.28837485163957	F	1.9091653512048	no	-0.247845506058245
78	NT	-0.0864249156896186	2.01902828904686	-1.34329786108646	-0.28837485163957	F	-0.598400154328146	no	0.0409397728359094
79	KC	1.28921534889545	2.01902828904686	-1.34329786108646	-2.37513902198562	M	-1.22559296590547	no	-0.743100511807579
79	NB	-1.01352065567002	2.01902828904686	-1.34329786108646	0.716054934202995	F	1.90951104973876	no	-0.00873889859915189
79	NT	0.328790339640543	2.01902828904686	-1.34329786108646	0.716054934202995	F	-0.596801467285542	no	-0.0226363734506325
80	NT	1.71207436038269	0.465092742057587	-1.34329786108646	1.59532247199648	F	-0.594805301446791	no	-0.0826030227786621
80	NB	0.53730078472772	0.465092742057587	-1.34329786108646	1.59532247199648	F	1.90994307027317	no	-0.214731411182303
81	KC	0.571943699157198	-0.953001922736941	-1.34329786108646	-2.37513902198562	M	-1.21973796895777	no	0.393463845063062
81	KL	-1.09907927140164	-0.953001922736941	-1.34329786108646	-2.37513902198562	F	1.26066705387341	no	0.379235145943601
81	NT	1.66362686522903	-0.774363877501093	-1.34329786108646	0.370406982298893	F	-0.592811566696006	no	-0.227735597024004
82	NT	1.85345558355212	-1.37270994930499	-1.34329786108646	0.716054934202995	F	-0.591218325303559	yes	0.00600546332389297
83	NT	1.42198245627701	-0.953001922736941	-1.34329786108646	-2.37513902198562	F	-0.589626633003618	no	0.0313298386833952
84	KC	2.23582745560769	-0.953001922736941	-1.34329786108646	-2.37513902198562	M	-1.21448631640061	no	-0.725575579669207
84	KL	0.0177071117289422	-0.953001922736941	-1.34329786108646	-2.37513902198562	F	1.26182266775831	no	-1.85010285140803
84	NB	-0.938052608124332	-0.953001922736941	-1.34329786108646	-2.37513902198562	F	1.91115212158479	no	0.05320061644571
84	NT	0.298513628391774	-0.953001922736941	-1.34329786108646	-2.37513902198562	F	-0.589228951621479	no	0.171103071069995
84	OK	-0.23413014617185	-1.49081453994677	-1.34329786108646	-2.37513902198562	F	0.169421575877608	no	0.707202200535411
85	NB	0.244638393710721	-0.953001922736941	-1.34329786108646	0.963438036039732	F	1.93216724202952	no	-0.416239078710567
85	NT	0.92567492866164	-0.953001922736941	-1.34329786108646	0.963438036039732	F	-0.494597449873786	no	-0.051750177721553
85	OK	-0.283441997231378	-0.819775398155631	-1.34329786108646	1.18146001389126	F	0.229591638866928	no	0.731780325963953
86	FK	-1.9017719065762	-1.2051810617063	-1.34329786108646	0.126483410294654	M	-0.0569142308382333	no	-0.101979362989957
86	JS	1.73882208422583	0.0675630885326177	-1.34329786108646	1.21604064855725	M	-1.00993004832061	no	-2.15331456642297
86	KR	2.00043558720269	-0.487121133287358	-1.34329786108646	0.614364488948352	F	-0.328094609128359	yes	-0.383464438779414
86	KS	0.0335286029191834	-0.18768131593719	-1.34329786108646	1.22774021480134	M	-0.565543145597623	no	1.03741828977698
86	KZ	-1.64197507007681	-1.24056823448249	-1.34329786108646	1.68410707744437	M	0.351082724138664	no	0.0592811017741546
87	NT	-0.166621677224762	0.272939114150631	-1.34329786108646	0.451800739071585	F	-0.490474354524996	no	0.00942723017317717
88	JS	-2.3458975320293	0.517383812609083	-1.34329786108646	-0.0104909986937874	M	-1.00530922084815	no	2.63130158437858
88	KC	0.461832737182035	0.826590791826458	-1.34329786108646	0.510995514576533	M	-1.07015157431635	no	-1.00926398984546
88	KH	0.642144347852243	0.646848870880488	-1.34329786108646	0.647889965044321	F	-1.48843983544691	no	0.478973406507455
88	KR	-1.09907927140164	0.381861607367204	-1.34329786108646	0.209580972479602	F	-0.325046403300171	no	-0.188362213510882
88	MS	-1.9017719065762	-0.0423482478599516	-1.34329786108646	0.522447303661509	M	0.622388103038662	no	-0.279475728369954
88	NB	-1.09907927140164	0.664476112024676	-1.34329786108646	0.247732295538908	F	1.93335999647319	no	-0.258683512528746
88	NK	-0.870544139177244	0.133511618211006	-1.34329786108646	0.169387795625697	M	1.15070099105943	no	-0.41686982640633
88	OK	1.05213058568949	0.958056971569338	-1.34329786108646	0.695357231145472	F	0.232964031999132	no	-0.66214203987008
88	RF	-1.19784944462372	0.613946985322525	-1.34329786108646	0.169387795625697	F	-1.23973099175485	no	1.47606904341051
88	ST	-1.9017719065762	-0.262911450551277	-1.34329786108646	-0.28837485163957	F	-1.13711280051678	no	0.288817784590477
88	UP	-2.3458975320293	0.0278198998830253	-1.34329786108646	-0.462586573130464	F	-0.0543309921828583	no	-0.0871330559374368
89	HW	0.967027201122572	0.465092742057587	-1.34329786108646	0.790097921752011	M	0.479359227778434	no	0.759075853803064
89	JS	0.53730078472772	1.19136772311989	-1.34329786108646	-0.159402112079652	M	-1.00070139963128	no	-0.0344074742908727
89	KR	1.48823685943537	0.281517888617026	-1.34329786108646	0.178280084989125	F	-0.322003862700328	no	-0.700865155465775
90	KC	-1.31466976463034	0.907582726956812	-1.34329786108646	-0.0580036262719082	M	-1.06057812363238	no	-0.149301448623918
90	KR	-1.45764628112311	-0.243941148109357	-1.34329786108646	-0.44934629828696	F	-0.318966966309726	no	-0.417779289466066
91	NB	-1.19784944462372	0.599362836718118	-1.34329786108646	0.262375690004001	F	1.9354026987054	no	-0.350119637073273
91	NT	-1.31466976463034	0.599362836718118	-1.34329786108646	0.262375690004001	F	-0.480397838989992	no	0.115733426720769
91	OK	-0.610747302677855	0.852094327873474	-1.34329786108646	0.810736655482258	F	0.238729163362606	no	0.570062041954864
92	KB	0.665878092162252	-0.0900438841297414	-1.34329786108646	0.651586277628224	F	-1.12438162080358	no	-1.90534513049769
92	KC	-2.3458975320293	-0.540101483248837	-1.34329786108646	-0.544656279769808	M	-1.05581231123729	no	1.14316686490028
92	KR	-1.19784944462372	-0.0900438841297414	-1.34329786108646	0.651586277628224	F	-0.315935693226014	no	-0.223563746413993
93	KC	-0.23413014617185	1.02575255306244	-1.34329786108646	-0.124221872198978	M	-1.05000620828933	no	-0.412636462457105
93	KH	0.623748696698388	0.617002516485756	-1.34329786108646	0.0855117492743542	F	-1.46247597515803	no	0.715509983634029
93	OK	-0.938052608124332	0.406967239201785	-1.34329786108646	-0.191753758607166	F	0.242082804515164	no	1.23061144017102
94	HW	-0.258311802305323	1.40180719000375	-1.34329786108646	0.716054934202995	M	0.485764071872772	no	0.748148924242376
94	JS	0.683118715355377	1.48485692140441	-1.34329786108646	0.432315108059091	M	-0.984928560459732	no	-1.37418403030333
94	KS	1.27811042903417	0.958056971569338	-1.34329786108646	0.742737775315668	M	-0.546450768137704	no	-1.82472826475209
94	NB	-1.01352065567002	0.876535670831051	-1.34329786108646	0.797727759042583	F	1.93676308553056	no	-0.194004509994193
94	NT	-0.395156809449161	0.876535670831051	-1.34329786108646	0.797727759042583	F	-0.474455707596515	no	0.0634042465767472
94	SQ	-1.31466976463034	1.13822933800505	-1.34329786108646	0.615652707138447	M	0.629958314917315	no	0.486912911258829
95	KB	0.660026564394077	1.52280187155016	-1.34329786108646	0.22849592253141	F	-1.11448669570625	no	5.10484736526458
95	KR	0.53730078472772	1.52280187155016	-1.34329786108646	0.22849592253141	F	-0.309889933948514	no	-0.636031938210276
96	HW	-0.8094753006898	1.80531140691927	-1.34329786108646	0.0166111879283426	M	0.487618858829382	no	0.948673359337024
96	KC	-0.610747302677855	1.76849781539017	-1.34329786108646	0.0634083381861431	M	-1.04422062494478	no	0.0282794276526124
96	KR	-0.258311802305323	2.01902828904686	-1.34329786108646	-1.07509919521188	F	-0.3085494586216	no	-0.746538948201392
1	RE	1.26223292684364	-0.926276800195619	-1.07559640838471	0.595596906379481	F	-0.530644859066641	yes	-0.204610908907378
1	PS	0.642144347852243	-0.13992112779235	-1.07559640838471	0.620494919037653	M	-0.677033237570614	yes	1.22300171438916
2	ZM	0.636070957949798	-0.876200124156334	-1.07559640838471	-0.396234969239674	F	1.51212088181261	no	-0.494015685112319
2	ZG	-0.166621677224762	-0.876200124156334	-1.07559640838471	-0.396234969239674	M	-0.533332648531842	no	-0.574081013753042
2	ZK	0.160683628221715	-0.876200124156334	-1.07559640838471	-0.396234969239674	M	-1.55377618427989	no	0.586908507118391
3	KU	0.636070957949798	-1.63224315921481	-1.07559640838471	0.102394475922333	F	0.997747178191711	no	-0.242790983707389
3	KN	-0.65495364594855	-1.63224315921481	-1.07559640838471	0.102394475922333	F	-0.729901079233697	no	0.0168520856232897
3	KS	0.277503948228331	-1.63224315921481	-1.07559640838471	0.102394475922333	M	-1.74919381925692	no	-0.56407809977366
3	KL	0.277503948228331	-1.14399653450209	-1.07559640838471	0.102394475922333	F	0.997747178191711	no	-0.764444195269171
3	KM	-1.45764628112311	-1.14399653450209	-1.07559640838471	0.102394475922333	F	-0.756989350044925	no	-0.849657116740881
4	NR	0.654121104734336	-1.72374005171867	-1.07559640838471	-0.0727483975602022	F	-0.349592466850451	no	-0.940347608141135
4	HW	-0.23413014617185	-1.5871093686747	-1.07559640838471	0.047761542218392	M	-0.0448938399674734	no	1.33354310738657
4	ZL	1.02941851239606	-1.52641249865742	-1.07559640838471	0.678833743560215	M	-0.272110055693539	no	0.0266057030737043
5	SB	0.420480464721103	-2.05276798609709	-1.07559640838471	-1.04740860130945	F	0.884090838286326	no	-0.58375178201355
7	NB	1.60720550613983	-1.97161356460884	-1.07559640838471	-0.28837485163957	F	1.73985052401103	no	-0.124344540050481
7	NT	1.62700330675756	-1.97161356460884	-1.07559640838471	-0.28837485163957	F	-1.59074469147258	no	0.0587415453935459
7	NR	0.298513628391774	-1.88526628691367	-1.07559640838471	-0.20439277153053	F	-0.34444826422576	no	-0.113353467427353
8	HW	0.604809253674808	-1.87633391477979	-1.07559640838471	0.102394475922333	M	-0.0400534256529606	yes	0.980441694957813
8	HT	0.617497546262863	-2.05276798609709	-1.07559640838471	1.59532247199648	F	1.05451736075727	yes	-0.336327386798976
8	HL	0.591864614679103	-2.05276798609709	-1.07559640838471	1.59532247199648	F	-1.13156533535895	no	0.120700646019288
8	HY	0.544380832869237	-2.05276798609709	-1.07559640838471	1.59532247199648	F	-2.52233509499015	no	0.916500661335183
8	ML	0.0931751592746268	-2.05276798609709	-1.07559640838471	1.84747193483892	F	1.20687269103809	no	0.862974557044543
8	MN	0.0931751592746268	-2.05276798609709	-1.07559640838471	1.84747193483892	F	-1.70851458831892	no	0.567232862395389
9	ZD	-0.105552838737318	-0.420867678880548	-1.07559640838471	-0.702637002526127	M	-1.0840794856984	no	0.347253109997671
9	ZG	0.683118715355377	-0.625792935735145	-1.07559640838471	-0.0665366301602908	M	-0.456757638992687	no	-3.35960327502295
9	ZL	0.107257876433435	-0.420867678880548	-1.07559640838471	-0.702637002526127	M	-0.210072261795994	no	0.413802073967456
9	ZM	-0.753723819170627	-0.625792935735145	-1.07559640838471	-0.0665366301602908	F	1.53444023454732	no	1.59790030605021
10	KL	-1.31466976463034	-0.196990448407785	-1.07559640838471	-0.221807567488476	F	1.02689699673696	no	0.348419931851552
10	KS	1.15226548325577	0.646848870880488	-1.07559640838471	-0.866808329424458	M	-1.59882893210654	yes	-0.466362109523296
10	NB	1.08324047434065	-0.445278818308904	-1.07559640838471	-0.869519935668259	F	1.7569187344766	no	-0.057842682542141
10	NR	1.15769549742651	-0.27960002762701	-1.07559640838471	-0.544656279769808	F	-0.284276637727705	no	-0.872742561665002
10	NT	1.40932995809903	-0.445278818308904	-1.07559640838471	-0.869519935668259	F	-1.4645108485108	no	0.010425785827566
10	ZL	-0.426418513724151	-0.377524995695577	-1.07559640838471	-0.595566901606895	M	-0.209756867246992	no	0.598834426808857
11	NB	1.18157669032476	-0.540101483248837	-1.07559640838471	-0.813061796017394	F	1.75701358949888	no	-0.0743132485430958
11	NR	0.298513628391774	-0.477984018649947	-1.07559640838471	-0.401294165960657	F	-0.283946619502313	no	0.117443935629889
11	NT	1.17634614832002	-0.540101483248837	-1.07559640838471	-0.813061796017394	F	-1.46383227631392	no	0.0741879616102714
11	ZG	-1.31466976463034	-0.497552500394781	-1.07559640838471	-0.126973660959965	M	-0.456024355485905	no	1.40793039136864
11	ZL	1.0489348791279	-0.584008929894579	-1.07559640838471	-0.669745383023121	M	-0.209441533450097	no	-0.467426799468779
12	KZ	0.937220066910118	-0.914165826732522	-1.07559640838471	-0.912698570267874	M	-0.157614960537295	no	-0.82031691784504
12	NB	1.50888199577124	-0.879205789082112	-1.07559640838471	-0.801178323940781	F	1.75710843902534	no	-0.177537629414592
12	NT	1.13848564383239	-0.879205789082112	-1.07559640838471	-0.801178323940781	F	-1.46315398527396	no	0.0888689962934521
12	ZL	-0.610747302677855	-0.774363877501093	-1.07559640838471	-0.744294846483847	M	-0.209126260381906	no	0.793015664568347
13	HW	0.328790339640543	-0.319460562102305	-1.07559640838471	-0.823582042826493	M	0.0152936537610954	no	0.902696224677617
14	KZ	0.185813823147771	-0.919059879014507	-1.07559640838471	-0.194577041045171	M	-0.151516777283251	no	-0.764685135956207
14	KW	-0.166621677224762	-0.796577388540623	-1.07559640838471	-0.167497120105769	F	0.918327389112658	no	-0.126095464111018
15	TK	-0.753723819170627	1.24963609537355	-1.07559640838471	-1.67028176766128	M	1.8301011056465	no	-0.0406777529424079
16	FD	-1.31466976463034	0.409938113134863	-1.07559640838471	-0.396234969239674	M	-0.076855658933606	no	1.75899271479201
16	FD	-0.870544139177244	0.409938113134863	-1.07559640838471	-0.396234969239674	M	-0.076855658933606	no	-1.934872636408
16	KW	-0.753723819170627	0.362955582676659	-1.07559640838471	0.664231894219796	F	0.924332618866165	no	-0.235653025681864
16	KZ	-1.31466976463034	0.40907923434905	-1.07559640838471	-0.169974230492457	M	-0.139992441943937	no	-0.507255096094994
16	NR	-0.283441997231378	0.454199993967447	-1.07559640838471	-0.358522820834189	F	-0.264592367682437	no	-0.447836282537887
16	RS	1.61915743928687	1.04644497213707	-1.07559640838471	-1.07509919521188	F	-0.487482248777214	yes	-0.589974074052477
17	HW	0.617497546262863	-0.175310929291036	-1.07559640838471	-0.497387056862888	M	0.0262512274795071	no	0.944990549359994
18	KE	-0.870544139177244	2.01902828904686	-1.07559640838471	-1.23732492773984	F	-0.598800070148267	no	1.02143131982547
18	RS	1.33999341990228	1.21422174841546	-1.07559640838471	-0.987728543405086	F	-0.486735076057019	no	-1.76660477436848
18	SE	0.0931751592746268	0.646848870880488	-1.07559640838471	-0.401294165960657	F	1.41827073348582	no	-0.0621104687766384
18	SM	0.0931751592746268	0.776314536558774	-1.07559640838471	-0.625197023674909	M	0.0265242292981235	no	-0.16443159130948
18	VR	0.747785770167581	-0.0900438841297414	-1.07559640838471	-2.37513902198562	F	-0.430564193765271	no	0.658704429799254
19	RS	1.26452537235659	1.21422174841546	-1.07559640838471	-0.987728543405086	F	-0.486361617540168	no	-0.617257324405419
20	KR	-0.0498013572181456	0.722784942145221	-1.07559640838471	0.82867517726705	F	-1.14100724171135	no	-0.418965902338433
20	KW	-0.0498013572181456	0.722784942145221	-1.07559640838471	0.82867517726705	F	0.925121143230681	no	-0.360709185383597
21	TK	1.20459968820873	2.01902828904686	-1.07559640838471	-2.37513902198562	M	1.83073595719933	no	-1.00483436809501
21	ZL	-1.19784944462372	0.726551212192291	-1.07559640838471	-0.0656198814606964	M	-0.189074039202736	no	0.259700323343176
22	KT	-1.01352065567002	-0.476145713768958	-1.07559640838471	0.040685310459425	M	0.0235187023891857	no	2.53216186148342
22	NR	-0.870544139177244	-0.1778538751265	-1.07559640838471	-0.125017628890674	F	-0.237746839036113	no	-0.201087475764142
22	RS	0.829488379252172	0.147722054944751	-1.07559640838471	-1.07509919521188	F	-0.456757638992687	yes	-0.148882821963389
22	SQ	-0.870544139177244	-0.356855875169874	-1.07559640838471	-0.444885862115454	M	0.234407219340489	no	0.192533999559932
22	ZK	-1.45764628112311	-0.351528683711235	-1.07559640838471	-0.574255236612393	M	-1.32161599110015	no	-0.544221805940969
22	ZM	-1.19784944462372	-0.351528683711235	-1.07559640838471	-0.574255236612393	F	1.55001384594142	no	-1.38805840366517
23	NB	0.121037715856813	-0.281331214238288	-1.07559640838471	0.620494919037653	F	1.77052158122707	no	-0.0630013505635883
23	NT	0.233297604957637	-0.281331214238288	-1.07559640838471	0.620494919037653	F	-1.36958249515474	no	0.0651753899740256
24	KR	0.995509127339622	-0.825929584725108	-1.07559640838471	-0.112207349501431	F	-1.09704205083111	no	-1.32827120536961
24	KW	-1.9017719065762	-0.825929584725108	-1.07559640838471	-0.112207349501431	F	0.937686150911954	no	0.621622905656791
24	NK	-0.610747302677855	-0.813880148847178	-1.07559640838471	0.412271009209287	M	0.879557849705413	no	0.306825967842007
24	NT	-0.870544139177244	-0.307600801671471	-1.07559640838471	0.635948303164772	F	-1.3689421449015	no	0.166487195441794
24	ZL	-1.45764628112311	-0.595204565350114	-1.07559640838471	0.41430124346122	M	-0.164656069893089	no	0.608697447560882
25	KA	-1.31466976463034	-0.18768131593719	-1.07559640838471	1.37531235844217	F	-0.613262494137336	no	1.88133872286955
25	KY	-0.0322457977506176	-0.18768131593719	-1.07559640838471	1.37531235844217	F	0.819457497435786	no	-0.627232198002931
25	NB	-0.309598193717534	-0.334448040635402	-1.07559640838471	0.651586277628224	F	1.77070971607777	no	-0.087066282786662
25	NR	0.0177071117289422	-0.411401913332604	-1.07559640838471	0.0710924369737568	F	-0.236784714176491	no	-1.08855001048644
26	KW	0.385362753799079	-1.23771591024494	-1.07559640838471	0.0762461967602074	F	0.937999043764882	no	-0.146639500102588
27	HW	-1.01352065567002	-0.639600089532125	-1.07559640838471	0.102394475922333	M	0.0498336900772365	no	1.00419827714404
27	KR	-1.01352065567002	-1.13306729939959	-1.07559640838471	0.213756948539215	F	-1.09541610591858	no	-0.164402388556523
27	KW	-0.870544139177244	-1.13306729939959	-1.07559640838471	0.213756948539215	F	0.93815546776782	no	-0.621107862096026
27	KZ	-0.210828020495457	-1.14399653450209	-1.07559640838471	0.265506085737782	M	-0.113611926872124	no	-1.70579035266117
27	MS	0.53014162826616	-1.1012453379909	-1.07559640838471	0.27389574940087	M	0.235608904340145	no	-0.725576309657666
27	NB	-0.702437427758416	-0.418634187910331	-1.07559640838471	0.402594175443526	F	1.77089782930998	no	-0.0628495791744729
27	NT	-1.9017719065762	-0.418634187910331	-1.07559640838471	0.402594175443526	F	-1.36702259564715	no	0.358647597239509
27	ZF	-1.09907927140164	-0.882741146044594	-1.07559640838471	-0.0656198814606964	M	0.880044127861827	no	0.381653726179777
28	HW	-0.610747302677855	-0.972346715580546	-1.07559640838471	0.234871913326626	M	0.0501027877028163	no	1.12205382674595
28	KA	-0.426418513724151	-0.411401913332604	-1.07559640838471	1.59532247199648	F	-0.612052400154781	no	0.815992438754858
28	MS	1.57136996626156	-1.37926469955758	-1.07559640838471	0.554101292092971	M	0.235849135524308	no	-0.734419693994905
28	RE	-0.0498013572181456	-1.14961142466346	-1.07559640838471	0.040685310459425	F	-0.399462959195184	no	0.219835294016463
29	KA	1.23884573806227	-0.371173367377653	-1.07559640838471	1.84747193483892	F	-0.611649234187585	yes	0.637753507556993
29	KT	-0.0498013572181456	-1.42603332323449	-1.07559640838471	-0.0982944286534647	M	0.0254319487561668	no	-1.70035363518285
29	KZ	-0.753723819170627	-1.2051810617063	-1.07559640838471	0.0762461967602074	M	-0.113017282695036	no	-0.598476791195064
29	MS	1.61915743928687	-1.37270994930499	-1.07559640838471	0.58491937583789	M	0.236089331460697	no	-0.939611998775137
29	NB	-1.9017719065762	-0.902788644673313	-1.07559640838471	0.404407849999041	F	1.77108592092868	no	0.396262230643326
29	RE	0.338572786715775	-1.2051810617063	-1.07559640838471	0.0258049309153808	F	-0.39910888643474	no	-1.00114659229497
29	SQ	-0.23413014617185	-1.06750517191022	-1.07559640838471	-0.145757542054144	M	0.236089331460697	no	0.0898033956715374
29	WL	0.617497546262863	-1.09299635990737	-1.07559640838471	-1.10149657517944	F	0.938468270940936	no	-0.136729459504386
29	ZL	-0.493926982671239	-1.23908218629629	-1.07559640838471	0.384861051097093	M	-0.163122815681988	no	0.144875253110429
30	SQ	-0.493926982671239	-1.11408516925144	-1.07559640838471	-0.134701828567157	M	0.236329492159655	no	-0.163176489068965
30	MS	0.121037715856813	-1.4555880553014	-1.07559640838471	0.58491937583789	M	0.236329492159655	no	-0.109630479971003
31	HW	0.665878092162252	-1.26581760271234	-1.07559640838471	0.0788324555306404	M	0.050909815277219	no	0.431403595474356
31	NR	-1.31466976463034	-1.06750517191022	-1.07559640838471	0.0145010372229661	F	-0.234862159168063	no	0.316147282229783
31	RE	-0.530550541142712	-1.26506801910225	-1.07559640838471	0.262375690004001	F	-0.398400970574402	no	0.940046247311131
31	SQ	-0.426418513724151	-1.15822929727636	-1.07559640838471	-0.299013481754094	M	0.236569617631524	no	0.259673536706196
32	HW	-0.530550541142712	-0.339888342083137	-1.07559640838471	-0.28837485163957	M	0.0613651297251832	no	0.894288956703647
32	SQ	-0.459284068241761	-0.324948314783658	-1.07559640838471	-0.678862712342499	M	0.245907143591886	no	0.0493210466857636
32	ZM	-1.9017719065762	-0.31368576081073	-1.07559640838471	-0.602616912137252	F	1.55517229958098	no	0.61112716207745
33	SQ	-0.870544139177244	-0.14819646992289	-1.07559640838471	-0.696765479961222	M	0.246145868404781	no	0.123216763026435
34	JT	0.726946930649696	-0.0177561129238674	-1.07559640838471	-1.23732492773984	F	-0.707949961468288	no	-0.32257352484255
35	HW	-1.45764628112311	-0.103978707575243	-1.07559640838471	-0.340350930097718	M	0.0621666256538124	no	1.16016832662395
35	MS	-0.336867749019658	-0.425097042210243	-1.07559640838471	-0.630911745516149	M	0.246623213619279	no	-0.81484383268385
35	RE	-1.01352065567002	0.102522804560554	-1.07559640838471	-0.931400829008884	F	-0.383605017290228	no	0.110499295875909
36	SB	1.27586616110968	-0.167463674679798	-1.07559640838471	-2.37513902198562	F	0.94564629678394	no	-0.595607509284945
37	HW	1.47519339960241	0.676794548277417	-1.07559640838471	-0.236784329627269	M	0.0656352473116461	yes	0.926571675492761
37	NB	1.31298912555918	0.327569629945807	-1.07559640838471	-0.0297628576304827	F	1.77643746745375	no	-0.1584192116051
37	NT	1.52432220885598	0.327569629945807	-1.07559640838471	-0.0297628576304827	F	-1.32972178569159	yes	0.114073414716363
37	SQ	0.348208123737009	0.674242124083581	-1.07559640838471	-0.685109361706507	M	0.249722569415779	no	0.233494324548579
37	ZF	-0.493926982671239	1.03274680471432	-1.07559640838471	-1.07509919521188	M	0.889578360298521	no	0.791628856879932
38	NB	1.28034686354684	0.335321149240367	-1.07559640838471	-0.112207349501431	F	1.77653119826031	no	-0.387151951399667
38	NT	1.99752644332949	0.335321149240367	-1.07559640838471	-0.112207349501431	F	-1.32909683611289	yes	0.0606015772851431
38	SQ	-1.45764628112311	0.674242124083581	-1.07559640838471	-0.669745383023121	M	0.249960738529679	no	1.03728456146789
39	HW	-0.493926982671239	0.804976248940989	-1.07559640838471	-0.182162773847352	M	0.0661682297033071	yes	1.44540306548339
39	MS	-0.283441997231378	0.260171043258804	-1.07559640838471	0.0827236342066359	M	0.250198872998285	no	-0.160450250360774
39	NB	1.28921534889545	0.272939114150631	-1.07559640838471	-0.199208898189821	F	1.77662492370055	no	-0.265025262973297
39	NT	1.77075915175189	0.272939114150631	-1.07559640838471	-0.199208898189821	F	-1.32847212501906	yes	-0.114391749583293
40	HW	-0.870544139177244	0.858530268293592	-1.07559640838471	-0.236784329627269	M	0.0664346558413394	no	0.995868971957199
41	NB	-1.09907927140164	0.331299104866133	-1.07559640838471	-0.492078921663702	F	1.77681235848454	no	0.180368752274822
41	NT	-1.01352065567002	0.331299104866133	-1.07559640838471	-0.492078921663702	F	-1.32722341755842	no	0.243186096982443
41	SQ	0.797097621227109	0.754610850950666	-1.07559640838471	-0.700158670703549	M	0.250675038039896	no	-1.22477170454851
42	HW	0.403162171628208	0.816076433078354	-1.07559640838471	-0.501082328699305	M	0.0669673780723729	no	0.942888056676553
42	KM	0.160683628221715	0.478677083151189	-1.07559640838471	-1.12174555937954	F	-0.586844889935771	no	-1.86442661587057
42	MS	0.288094897413833	0.414584873838571	-1.07559640838471	-0.595566901606895	M	0.250913068633048	no	-0.844105018589906
43	KA	0.19801872239915	0.228766823523378	-1.07559640838471	-0.54182381092023	F	-0.57773801574649	no	0.39129411963586
43	KE	0.732220522866926	2.01902828904686	-1.07559640838471	-2.37513902198562	F	-0.531028558916407	no	-6.09471983201396
43	KR	-1.45764628112311	0.228766823523378	-1.07559640838471	-0.754340105148868	F	-1.04895276204865	no	0.138635021127928
43	KY	0.385362753799079	0.228766823523378	-1.07559640838471	-0.54182381092023	F	0.834357424473567	no	-1.94135349086652
44	JT	1.04249524866826	2.01902828904686	-1.07559640838471	-0.112207349501431	F	-0.689668150315252	yes	-0.147161720589414
44	KR	-0.938052608124332	0.155053352644856	-1.07559640838471	-0.901206877236782	F	-1.04842629302931	no	-0.0533970024140956
44	KW	-0.493926982671239	0.155053352644856	-1.07559640838471	-0.901206877236782	F	0.951862576900052	no	-0.306254252155349
44	KZ	0.0640456960268482	-0.0294683949384223	-1.07559640838471	-0.741761102365653	M	-0.0876497905035368	no	-1.07525549808259
45	HL	-0.0678515040026843	2.01902828904686	-1.07559640838471	-2.37513902198562	F	-0.916987085090548	no	0.859419891653088
45	HT	-0.753723819170627	2.01902828904686	-1.07559640838471	-2.37513902198562	F	1.11374620249721	no	0.635666277049386
45	SB	-0.365349675236707	2.01902828904686	-1.07559640838471	-2.37513902198562	F	0.952017681869757	no	-0.234549566568371
45	ZG	-2.3458975320293	-1.31307442047258	-1.07559640838471	-0.143923641205512	M	-0.37172452039794	no	1.23782593061519
45	ZM	-0.702437427758416	-1.31307442047258	-1.07559640838471	-0.143923641205512	F	1.56010061144902	no	-1.10695951482313
46	ZL	-0.753723819170627	-0.154182235096194	-1.07559640838471	0.907106591455953	M	-0.136369968620297	no	0.461256681602284
47	KA	1.46523354355657	-0.619496999832275	-1.07559640838471	0.102394475922333	F	-0.576159370106774	yes	0.0720315581152068
47	KY	1.37943589113597	-0.619496999832275	-1.07559640838471	0.102394475922333	F	0.835023910142426	no	-0.434139292682127
48	KA	0.420480464721103	0.722784942145221	-1.07559640838471	1.00920380555568	F	-0.5495527215083	no	-0.0210386018034639
48	ZL	-1.9017719065762	0.591130244028276	-1.07559640838471	1.3245957785317	M	-0.115694884130449	no	0.724579537363352
49	ZL	0.266734991585823	0.465092742057587	-1.07559640838471	1.53756959706916	M	-0.115397156494544	no	0.286123005523143
50	ZK	0.688764019163814	0.228766823523378	-1.07559640838471	1.03908776082127	M	-1.22149227032393	no	-0.498569706476013
51	NK	-0.753723819170627	0.228766823523378	-1.07559640838471	0.0258049309153808	M	0.906090932984158	no	0.0693168565979011
52	KA	0.917860955753336	1.45005504944333	-1.07559640838471	-0.987728543405086	F	-0.548001010111058	no	0.615049789780945
52	KS	-0.258311802305323	2.01902828904686	-1.07559640838471	-1.23732492773984	M	-1.38438010985482	no	-0.328708284786611
52	KU	1.25762328223243	2.01902828904686	-1.07559640838471	-1.23732492773984	F	1.07233917808359	no	-0.379447529114252
52	KY	-1.31466976463034	1.45005504944333	-1.07559640838471	-0.987728543405086	F	0.84697448424234	no	-0.0426120233864179
52	OK	0.0489688160039322	0.646848870880488	-1.07559640838471	0.651586277628224	F	-0.222738130792637	no	0.843312448526207
53	KU	-0.753723819170627	2.01902828904686	-1.07559640838471	-2.37513902198562	F	1.0729155045819	no	0.393947895813183
54	KC	1.48011586558529	-2.03796327029516	-1.07559640838471	-1.12669284411472	M	-1.59441439801156	yes	0.328147435032669
54	NB	0.420480464721103	-2.00658728087402	-1.07559640838471	-0.401294165960657	F	1.86012151998272	no	-0.115502879416186
54	NT	1.87851556448026	-2.00658728087402	-1.07559640838471	-0.401294165960657	F	-0.838734928357717	yes	0.0401018252602222
54	OK	-0.309598193717534	-2.05276798609709	-1.07559640838471	-0.186650601079046	F	0.0169419728144553	no	0.821066905776539
55	MS	-0.210828020495457	-0.0177561129238674	-1.07559640838471	1.26938887689206	M	0.477287792095852	no	-0.214449471453876
56	KR	0.0335286029191834	0.0963699311040625	-1.07559640838471	1.34613721661869	F	-0.593210119443325	no	-0.502550996732444
56	NB	-1.45764628112311	0.155053352644856	-1.07559640838471	1.42453136473143	F	1.86988918262097	no	0.108547280051877
56	PS	-0.258311802305323	0.56155659646716	-1.07559640838471	1.18146001389126	M	-0.162816337088651	no	-1.35032885615429
56	SQ	-0.210828020495457	0.117970300334381	-1.07559640838471	0.989004761806089	M	0.477495053652313	no	-0.295224903574696
57	OK	0.338572786715775	0.327569629945807	-1.07559640838471	0.662480448704911	F	0.049026131694574	no	0.806537917169964
58	MS	-0.493926982671239	0.530745647046533	-1.07559640838471	0.788739888081628	M	0.479566227260473	no	-0.459597351561514
59	NB	0.428967182664425	0.441918774074109	-1.07559640838471	0.732669817714852	F	1.8711281693609	no	-0.0708539697986146
59	NT	1.78411904535537	0.441918774074109	-1.07559640838471	0.732669817714852	F	-0.782294845893148	yes	0.0900200933188788
60	NB	-0.0678515040026843	0.752834085158924	-1.07559640838471	0.569417605332123	F	1.87157043747153	no	-0.335306253878767
60	NT	-1.64197507007681	0.752834085158924	-1.07559640838471	0.569417605332123	F	-0.780059347250631	no	0.308614598167736
61	NB	0.0640456960268482	1.56178308598375	-1.07559640838471	0.435662695681374	F	1.87183574099719	no	0.062472292256173
61	NT	1.07406507405396	1.56178308598375	-1.07559640838471	0.435662695681374	F	-0.778719511899733	no	0.0150708441947472
62	NT	1.26680964514093	1.48156931880454	-1.07559640838471	0.459843817740072	F	-0.777380772230039	no	0.0886032152892752
63	NT	1.93316895175059	1.48156931880454	-1.07559640838471	0.563129622842381	F	-0.776488886944279	no	0.0811470840518439
64	NB	0.121037715856813	1.25919027708458	-1.07559640838471	0.612142387929329	F	1.87245461540364	no	0.0873552738925543
64	NT	1.44137352682415	1.25919027708458	-1.07559640838471	0.612142387929329	F	-0.775597487302584	no	-0.0215190023927569
65	NT	1.34606680980473	1.02150836709661	-1.07559640838471	0.531467032650041	F	-0.774706572776365	no	0.0135074095417532
65	OK	1.21209378343242	1.06629578124348	-1.07559640838471	0.22849592253141	F	0.0552072560427683	no	1.26904232109972
66	NT	-0.0498013572181456	1.2538453922362	-1.07559640838471	0.984382732336854	F	-0.773816142837889	no	0.0856765791363828
67	NB	-0.753723819170627	1.05737372202804	-1.07559640838471	1.3101652849613	F	1.87324996744573	no	-0.0915288956733556
67	NT	-0.530550541142712	1.05737372202804	-1.07559640838471	1.3101652849613	F	-0.771592184607626	no	0.0899014891614426
68	MS	-0.0151584427886678	0.876535670831051	-1.07559640838471	1.18146001389126	M	0.485970263119537	no	-0.905020391651244
68	NB	-0.283441997231378	1.01212174514369	-1.07559640838471	1.46123591608049	F	1.87351499894597	no	-0.0679388029288595
68	NT	-0.309598193717534	1.01212174514369	-1.07559640838471	1.46123591608049	F	-0.77025925843694	no	0.164319777749683
69	NT	-1.01352065567002	0.907582726956812	-1.07559640838471	1.6780189685207	F	-0.769371243551307	no	0.0842638116607184
70	KB	-0.309598193717534	1.00416409526182	-1.07559640838471	1.06013513092575	F	-1.57396919415993	no	5.28607064794356
70	KR	0.469792315780632	1.00416409526182	-1.07559640838471	1.06013513092575	F	-0.575370617790133	no	-0.558632633345575
70	KW	-0.210828020495457	1.00416409526182	-1.07559640838471	1.06013513092575	F	1.10599998018213	no	-0.289140204427804
70	ZL	0.160683628221715	1.24963609537355	-1.07559640838471	1.6411023828857	M	0.15055113637621	no	-0.113090692723543
71	KR	-0.0864249156896186	1.02150836709661	-1.07559640838471	0.994486055976184	F	-0.574188201414044	no	-0.348741479710108
71	ML	1.25064603175476	-0.0900438841297414	-1.07559640838471	1.12183458221252	F	1.38979334725486	no	0.144556582399324
71	MN	0.824960177809295	-0.0900438841297414	-1.07559640838471	1.12183458221252	F	-0.838271894723877	no	0.179380607139279
72	KW	-0.870544139177244	0.948330518265827	-1.07559640838471	0.807110779519263	F	1.10656457939501	no	-0.00764031212298822
72	KZ	-1.31466976463034	1.08535510805494	-1.07559640838471	1.44906917208681	M	0.193016046830621	no	-0.987599741796812
72	NT	0.121037715856813	0.804976248940989	-1.07559640838471	1.81394572345619	F	-0.766710085444532	no	0.010720410219342
72	RF	-0.12526940476383	-0.167463674679798	-1.07559640838471	0.102394475922333	F	-1.70300923227247	no	-1.13132374307998
72	RS	-0.188343684129023	-0.167463674679798	-1.07559640838471	0.102394475922333	F	-0.0847254320954415	no	0.289170156212148
73	HW	1.16841939356495	0.646848870880488	-1.07559640838471	1.84747193483892	M	0.33103459869529	no	0.755918662951266
73	KC	0.591864614679103	0.465092742057587	-1.07559640838471	1.75940691547015	M	-1.47745745194174	yes	0.00260043449819937
73	ML	0.851661451178492	-1.2051810617063	-1.07559640838471	0.797727759042583	F	1.39062406877841	no	0.77594424241427
73	MN	0.185813823147771	-1.2051810617063	-1.07559640838471	0.797727759042583	F	-0.835034321183638	no	1.65204868970621
73	NT	-0.283441997231378	0.646848870880488	-1.07559640838471	2.16868598458848	F	-0.764053246232987	no	0.161413308254446
73	ZF	-0.426418513724151	0.746276643487502	-1.07559640838471	2.66022401205681	M	1.05509999459259	no	0.482070476581853
74	NT	-0.258311802305323	2.01902828904686	-1.07559640838471	2.30426194270251	F	-0.762284412563843	no	0.0803435453766537
75	NB	-1.19784944462372	1.17539857539581	-1.07559640838471	-0.793139697522409	F	1.90804132653657	no	0.0833052954922723
75	NT	0.14773898922601	1.17539857539581	-1.07559640838471	-0.793139697522409	F	-0.603606695773716	no	0.00949304295485905
76	HW	0.992017359366315	0.0820709699569108	-1.07559640838471	-2.37513902198562	M	0.415831607912301	no	0.427146405783916
76	KC	0.762981846142356	1.50071003318997	-1.07559640838471	-2.37513902198562	M	-1.23382530208341	no	0.553638717420278
76	KH	1.28700970872303	-2.05276798609709	-1.07559640838471	-2.37513902198562	F	-1.70300923227247	no	0.408535824762081
76	KL	-0.569395030216923	1.50071003318997	-1.07559640838471	-2.37513902198562	F	1.25758142273632	no	-0.70340877489859
77	HW	-1.64197507007681	-0.294394876939356	-1.07559640838471	-2.37513902198562	M	0.416907273501643	no	1.20258848231857
77	KB	-1.31466976463034	0.0278198998830253	-1.07559640838471	-2.37513902198562	F	-1.30737255937649	no	2.69513462269226
77	KC	0.98850645832233	1.45005504944333	-1.07559640838471	-2.37513902198562	M	-1.23088042738835	no	-0.155509332555463
77	KZ	-0.8094753006898	-0.540101483248837	-1.07559640838471	-2.37513902198562	M	0.287628328439775	no	0.622493685023956
77	NB	1.37559912615435	0.530745647046533	-1.07559640838471	-0.987728543405086	F	1.9087331253537	no	-0.405100660784955
77	NT	1.50417643358888	0.530745647046533	-1.07559640838471	-0.987728543405086	F	-0.600400711098589	no	-0.0704805460273513
78	HW	-0.65495364594855	1.31188594790042	-1.07559640838471	-1.10149657517944	M	0.417982232763806	no	0.884176775738536
78	KC	0.0787759502163862	2.01902828904686	-1.07559640838471	-2.37513902198562	M	-1.22794084067369	no	0.0134407139452007
78	NB	-0.309598193717534	2.01902828904686	-1.07559640838471	-0.561442081089312	F	1.9091653512048	no	-0.0437108569736167
78	NT	-0.0864249156896186	2.01902828904686	-1.07559640838471	-0.561442081089312	F	-0.598400154328146	no	0.125582667016922
79	KC	1.28921534889545	2.01902828904686	-1.07559640838471	-2.37513902198562	M	-1.22559296590547	no	-0.642657483666307
79	NB	-1.01352065567002	0.465092742057587	-1.07559640838471	1.59532247199648	F	1.90951104973876	no	0.110802581961256
79	NT	0.328790339640543	0.465092742057587	-1.07559640838471	1.59532247199648	F	-0.596801467285542	no	0.0572379245185197
80	NT	1.71207436038269	-0.167463674679798	-1.07559640838471	0.716054934202995	F	-0.594805301446791	no	0.0346380096088226
80	NB	0.53730078472772	-0.167463674679798	-1.07559640838471	0.716054934202995	F	1.90994307027317	no	-0.00176391365568499
81	KC	0.571943699157198	-0.953001922736941	-1.07559640838471	-2.37513902198562	M	-1.21973796895777	no	0.49070491894611
81	KL	-1.09907927140164	-0.953001922736941	-1.07559640838471	-2.37513902198562	F	1.26066705387341	no	0.970601103530968
81	NT	1.66362686522903	-0.774363877501093	-1.07559640838471	0.370406982298893	F	-0.592811566696006	no	-0.14881205760845
82	NT	1.85345558355212	-1.37270994930499	-1.07559640838471	0.716054934202995	F	-0.591218325303559	yes	0.0859984159913273
83	NT	1.42198245627701	-0.953001922736941	-1.07559640838471	-2.37513902198562	F	-0.589626633003618	no	0.104380326247745
84	KC	2.23582745560769	-0.953001922736941	-1.07559640838471	-2.37513902198562	M	-1.21448631640061	no	-0.62833450578616
84	KL	0.0177071117289422	-0.953001922736941	-1.07559640838471	-2.37513902198562	F	1.26182266775831	no	-1.25873689382066
84	NB	-0.938052608124332	-0.953001922736941	-1.07559640838471	-2.37513902198562	F	1.91115212158479	no	0.242650678027918
84	NT	0.298513628391774	-0.953001922736941	-1.07559640838471	-2.37513902198562	F	-0.589228951621479	no	0.244153558634345
84	OK	-0.23413014617185	-1.49081453994677	-1.07559640838471	-2.37513902198562	F	0.169421575877608	no	0.965821493272315
85	NB	0.244638393710721	-0.199985328311139	-1.07559640838471	0.47540784595554	F	1.93216724202952	no	-0.177856817484345
85	NT	0.92567492866164	-0.199985328311139	-1.07559640838471	0.47540784595554	F	-0.494597449873786	no	0.0295707612372203
85	OK	-0.283441997231378	-0.274264786834956	-1.07559640838471	0.797727759042583	F	0.229591638866928	no	1.38749435966887
86	FK	-1.9017719065762	-0.214837252781244	-1.07559640838471	0.16364588529402	M	-0.0569142308382333	no	0.034225473459254
86	JS	1.73882208422583	0.498619265100457	-1.07559640838471	0.370406982298893	M	-1.00993004832061	no	-1.02593560940129
86	KR	2.00043558720269	0.147722054944751	-1.07559640838471	0.801238927088091	F	-0.328094609128359	yes	-0.394130296152356
86	KS	0.0335286029191834	0.371786590533542	-1.07559640838471	0.756279057277122	M	-0.565543145597623	no	1.57471112910806
86	KZ	-1.64197507007681	-0.161541565296886	-1.07559640838471	1.07576068576034	M	0.351082724138664	no	0.120721755556555
87	NT	-0.166621677224762	0.261105809566441	-1.07559640838471	0.237432379388012	F	-0.490474354524996	no	0.094470101679568
88	JS	-2.3458975320293	0.525255235535061	-1.07559640838471	-0.335287376992026	M	-1.00530922084815	no	5.02126805268649
88	KC	0.461832737182035	0.596902946419178	-1.07559640838471	0.289976854042567	M	-1.07015157431635	no	-0.812079451582776
88	KH	0.642144347852243	0.646848870880488	-1.07559640838471	0.221490309643331	F	-1.48843983544691	no	1.29390815531195
88	KR	-1.09907927140164	0.375653194974607	-1.07559640838471	-0.089186545123493	F	-0.325046403300171	no	-0.215939204466672
88	MS	-1.9017719065762	-0.0520440170719873	-1.07559640838471	0.194400654534039	M	0.622388103038662	no	0.27784901580347
88	NB	-1.09907927140164	0.441918774074109	-1.07559640838471	-0.0887206279992925	F	1.93335999647319	no	-0.0568324354334566
88	NK	-0.870544139177244	0.294231847983364	-1.07559640838471	-0.0727483975602022	M	1.15070099105943	no	-0.417923577566211
88	OK	1.05213058568949	0.717241044298119	-1.07559640838471	0.234871913326626	F	0.232964031999132	no	-0.460092219967111
88	RF	-1.19784944462372	0.617002516485756	-1.07559640838471	-0.212348600484661	F	-1.23973099175485	no	1.46028352696753
88	ST	-1.9017719065762	0.228766823523378	-1.07559640838471	-0.488449625138424	F	-1.13711280051678	no	0.538519561272494
88	UP	-2.3458975320293	0.371786590533542	-1.07559640838471	-0.921495222919649	F	-0.0543309921828583	no	-0.0646850504738168
89	HW	0.967027201122572	0.619538753981821	-1.07559640838471	0.479194187400631	M	0.479359227778434	no	0.938679169038764
89	JS	0.53730078472772	1.37448324826081	-1.07559640838471	-0.209548327771719	M	-1.00070139963128	no	3.70274227633041
89	KR	1.48823685943537	0.346056537367568	-1.07559640838471	-0.28837485163957	F	-0.322003862700328	no	-0.763515828923042
90	KC	-1.31466976463034	0.272939114150631	-1.07559640838471	-0.100044299668099	M	-1.06057812363238	no	0.0851086822377186
90	KR	-1.45764628112311	-0.144790279710054	-1.07559640838471	-0.139455400703295	F	-0.318966966309726	no	-0.35879445639752
91	NB	-1.19784944462372	0.228766823523378	-1.07559640838471	0.257899128974485	F	1.9354026987054	no	-0.164480571267249
91	NT	-1.31466976463034	0.228766823523378	-1.07559640838471	0.257899128974485	F	-0.480397838989992	no	0.200529150426402
91	OK	-0.610747302677855	-0.222187500657749	-1.07559640838471	0.213756948539215	F	0.238729163362606	no	0.310170463513802
92	KB	0.665878092162252	-0.18768131593719	-1.07559640838471	1.42453136473143	F	-1.12438162080358	no	-2.12002711241332
92	KC	-2.3458975320293	-0.196990448407785	-1.07559640838471	0.151117938238676	M	-1.05581231123729	no	1.05997782380402
92	KR	-1.19784944462372	-0.18768131593719	-1.07559640838471	1.42453136473143	F	-0.315935693226014	no	-0.0622567381372837
93	KC	-0.23413014617185	1.05092716561879	-1.07559640838471	-0.101403173652869	M	-1.05000620828933	no	-0.310762144654107
93	KH	0.623748696698388	0.754610850950666	-1.07559640838471	0.132590143575258	F	-1.46247597515803	no	1.74448571642665
93	OK	-0.938052608124332	0.530745647046533	-1.07559640838471	-0.159402112079652	F	0.242082804515164	no	1.57796904439654
94	HW	-0.258311802305323	1.43871355204221	-1.07559640838471	0.607393509709245	M	0.485764071872772	no	0.958853123407005
94	JS	0.683118715355377	1.48485692140441	-1.07559640838471	0.432315108059091	M	-0.984928560459732	no	2.25800247401841
94	KS	1.27811042903417	1.02575255306244	-1.07559640838471	0.614364488948352	M	-0.546450768137704	no	-1.51057124936598
94	NB	-1.01352065567002	0.936994931179024	-1.07559640838471	0.742737775315668	F	1.93676308553056	no	0.00677939281965314
94	NT	-0.395156809449161	0.936994931179024	-1.07559640838471	0.742737775315668	F	-0.474455707596515	no	0.14279235590397
94	SQ	-1.31466976463034	1.22787686780479	-1.07559640838471	0.523303551748917	M	0.629958314917315	no	0.441440538248801
95	KB	0.660026564394077	1.52280187155016	-1.07559640838471	0.22849592253141	F	-1.11448669570625	no	4.10487234550006
95	KR	0.53730078472772	1.52280187155016	-1.07559640838471	0.22849592253141	F	-0.309889933948514	no	-0.616179045091592
96	HW	-0.8094753006898	1.80531140691927	-1.07559640838471	0.0166111879283426	M	0.487618858829382	no	1.17602463603255
96	KC	-0.610747302677855	1.76849781539017	-1.07559640838471	0.0634083381861431	M	-1.04422062494478	no	0.139053886007787
96	KR	-0.258311802305323	2.01902828904686	-1.07559640838471	-1.07509919521188	F	-0.3085494586216	no	-0.731852259667804
1	RE	1.26223292684364	-1.13897986170131	-0.807894955682967	0.674253356367337	F	-0.530644859066641	yes	-0.56312152296138
1	PS	0.642144347852243	-0.568087501594788	-0.807894955682967	0.630776834145799	M	-0.677033237570614	yes	1.25030219626954
2	ZM	0.636070957949798	-1.42273905816808	-0.807894955682967	-0.706646357848609	F	1.51212088181261	no	-0.384356177538932
2	ZG	-0.166621677224762	-1.42273905816808	-0.807894955682967	-0.706646357848609	M	-0.533332648531842	no	-0.842235438192729
2	ZK	0.160683628221715	-1.42273905816808	-0.807894955682967	-0.706646357848609	M	-1.55377618427989	no	0.812639714515773
3	KU	0.636070957949798	-1.69621419724869	-0.807894955682967	0.179508369444926	F	0.997747178191711	no	-0.132352588324722
3	KN	-0.65495364594855	-1.69621419724869	-0.807894955682967	0.179508369444926	F	-0.729901079233697	no	0.100066619793451
3	KS	0.277503948228331	-1.69621419724869	-0.807894955682967	0.179508369444926	M	-1.74919381925692	no	0.246107744639578
3	KL	0.277503948228331	-1.2051810617063	-0.807894955682967	0.408726264133225	F	0.997747178191711	no	-0.704456817489508
3	KM	-1.45764628112311	-1.2051810617063	-0.807894955682967	0.408726264133225	F	-0.756989350044925	no	-3.35616954927564
4	NR	0.654121104734336	-1.70379223912052	-0.807894955682967	-0.112207349501431	F	-0.349592466850451	no	-0.261442931244698
4	HW	-0.23413014617185	-1.59607281839881	-0.807894955682967	0.0345324691697588	M	-0.0448938399674734	no	0.713005262466218
4	ZL	1.02941851239606	-1.53743544258519	-0.807894955682967	0.734190458146643	M	-0.272110055693539	no	-0.0582640941171486
5	SB	0.420480464721103	-2.05276798609709	-0.807894955682967	-1.04740860130945	F	0.884090838286326	no	-0.367927246747728
7	NB	1.60720550613983	-1.97161356460884	-0.807894955682967	-0.28837485163957	F	1.73985052401103	no	-0.032131457577391
7	NT	1.62700330675756	-1.97161356460884	-0.807894955682967	-0.28837485163957	F	-1.59074469147258	no	0.060398370402711
7	NR	0.298513628391774	-1.88526628691367	-0.807894955682967	-0.20439277153053	F	-0.34444826422576	no	0.555022382758755
8	HW	0.604809253674808	-1.87633391477979	-0.807894955682967	0.102394475922333	M	-0.0400534256529606	yes	0.363524533499259
8	HT	0.617497546262863	-2.05276798609709	-0.807894955682967	1.59532247199648	F	1.05451736075727	yes	-0.197794703374099
8	HL	0.591864614679103	-2.05276798609709	-0.807894955682967	1.59532247199648	F	-1.13156533535895	no	0.259233329444165
8	HY	0.544380832869237	-2.05276798609709	-0.807894955682967	1.59532247199648	F	-2.52233509499015	no	0.731826310503559
8	ML	0.0931751592746268	-2.05276798609709	-0.807894955682967	1.84747193483892	F	1.20687269103809	no	0.773408842499413
8	MN	0.0931751592746268	-2.05276798609709	-0.807894955682967	1.84747193483892	F	-1.70851458831892	no	0.477667147850261
9	ZD	-0.105552838737318	-0.703547154371238	-0.807894955682967	-0.613338606630061	M	-1.0840794856984	no	0.213647824361604
9	ZG	0.683118715355377	-0.645247110253844	-0.807894955682967	-0.0104909986937874	M	-0.456757638992687	no	-3.45564838289984
9	ZL	0.107257876433435	-0.703547154371238	-0.807894955682967	-0.613338606630061	M	-0.210072261795994	no	0.360307557656075
9	ZM	-0.753723819170627	-0.645247110253844	-0.807894955682967	-0.0104909986937874	F	1.53444023454732	no	1.32846198468664
10	KL	-1.31466976463034	-0.592530873315819	-0.807894955682967	-0.0223113007647715	F	1.02689699673696	no	0.866088108248382
10	KS	1.15226548325577	0.094183514884907	-0.807894955682967	-0.778842302847003	M	-1.59882893210654	yes	-0.301964654960851
10	NB	1.08324047434065	-0.630575822840542	-0.807894955682967	-0.722820801806092	F	1.7569187344766	no	0.0221058063517219
10	NR	1.15769549742651	-0.719851836024343	-0.807894955682967	-0.165960460541253	F	-0.284276637727705	no	-0.425152197056051
10	NT	1.40932995809903	-0.630575822840542	-0.807894955682967	-0.722820801806092	F	-1.4645108485108	no	0.00983916758013753
10	ZL	-0.426418513724151	-0.674992754019149	-0.807894955682967	-0.621658808188648	M	-0.209756867246992	no	0.516097529693355
11	NB	1.18157669032476	-0.568831646380216	-0.807894955682967	-0.739681293271875	F	1.75701358949888	no	0.0126912293288144
11	NR	0.298513628391774	-0.605157180731383	-0.807894955682967	-0.253312441725489	F	-0.283946619502313	no	0.720484532287698
11	NT	1.17634614832002	-0.568831646380216	-0.807894955682967	-0.739681293271875	F	-1.46383227631392	no	0.0729016587742252
11	ZG	-1.31466976463034	-0.361890494361711	-0.807894955682967	-0.277609995538344	M	-0.456024355485905	no	1.17621506116232
11	ZL	1.0489348791279	-0.513998851271497	-0.807894955682967	-0.661942154071888	M	-0.209441533450097	no	-0.586906209203235
12	KZ	0.937220066910118	-0.663213212985716	-0.807894955682967	-0.938728840194719	M	-0.157614960537295	no	-0.0659282224414951
12	NB	1.50888199577124	-0.699529824241388	-0.807894955682967	-0.795707670194017	F	1.75710843902534	no	-0.0822790611278087
12	NT	1.13848564383239	-0.699529824241388	-0.807894955682967	-0.795707670194017	F	-1.46315398527396	no	0.0857408313745523
12	ZL	-0.610747302677855	-0.465038852489704	-0.807894955682967	-0.714903282037118	M	-0.209126260381906	no	0.649306016842519
13	HW	0.328790339640543	-0.299366946812936	-0.807894955682967	-0.306036915139559	M	0.0152936537610954	no	0.384607864625374
14	KZ	0.185813823147771	-0.849774453744058	-0.807894955682967	0.0130356296612462	M	-0.151516777283251	no	-0.0418028788135448
14	KW	-0.166621677224762	-0.935306764902457	-0.807894955682967	-0.249801750095943	F	0.918327389112658	no	-0.147731056970053
15	TK	-0.753723819170627	1.24963609537355	-0.807894955682967	-1.67028176766128	M	1.8301011056465	no	0.507302702261449
16	FD	-1.31466976463034	0.328607220982304	-0.807894955682967	-0.512068515748026	M	-0.076855658933606	no	1.89891999219101
16	FD	-0.870544139177244	0.328607220982304	-0.807894955682967	-0.512068515748026	M	-0.076855658933606	no	-1.794945359009
16	KW	-0.753723819170627	0.393463357423896	-0.807894955682967	0.667412317081164	F	0.924332618866165	no	-0.212422367189754
16	KZ	-1.31466976463034	0.335321149240367	-0.807894955682967	-0.182162773847352	M	-0.139992441943937	no	0.312619930635316
16	NR	-0.283441997231378	0.576493439580392	-0.807894955682967	-0.435893290192842	F	-0.264592367682437	no	0.275742413999256
16	RS	1.61915743928687	1.15455155685335	-0.807894955682967	-1.21702457562121	F	-0.487482248777214	yes	-0.129397168868622
17	HW	0.617497546262863	-0.0399118185891247	-0.807894955682967	-0.538981241008925	M	0.0262512274795071	no	0.324008248622556
18	KE	-0.870544139177244	2.01902828904686	-0.807894955682967	-1.23732492773984	F	-0.598800070148267	no	1.15996400325034
18	RS	1.33999341990228	1.31188594790042	-0.807894955682967	-1.15077140035789	F	-0.486735076057019	no	-1.31466810196803
18	SE	0.0931751592746268	0.493917547819295	-0.807894955682967	-0.501082328699305	F	1.41827073348582	no	-0.17005908288273
18	SM	0.0931751592746268	0.56155659646716	-0.807894955682967	-0.472085233017076	M	0.0265242292981235	no	0.154138040564424
18	VR	0.747785770167581	-0.262911450551277	-0.807894955682967	-0.635326953514942	F	-0.430564193765271	no	-0.440710825595983
19	RS	1.26452537235659	1.31188594790042	-0.807894955682967	-1.15077140035789	F	-0.486361617540168	no	-0.165320652004963
20	KR	-0.0498013572181456	0.722784942145221	-0.807894955682967	0.930035370997558	F	-1.14100724171135	no	-0.11660542206159
20	KW	-0.0498013572181456	0.722784942145221	-0.807894955682967	0.930035370997558	F	0.925121143230681	no	-0.318847846334511
21	TK	1.20459968820873	1.21422174841546	-0.807894955682967	-2.37513902198562	M	1.83073595719933	no	-0.897193111315903
21	ZL	-1.19784944462372	0.362041211263853	-0.807894955682967	-0.174635820934729	M	-0.189074039202736	no	0.164935169156801
22	KT	-1.01352065567002	-0.832866744631975	-0.807894955682967	-0.161823550320347	M	0.0235187023891857	no	1.76671971996499
22	NR	-0.870544139177244	-0.461393928756021	-0.807894955682967	-0.0569716096046605	F	-0.237746839036113	no	0.322381830211887
22	RS	0.829488379252172	-0.758590948587184	-0.807894955682967	-1.04740860130945	F	-0.456757638992687	yes	-0.141410739648889
22	SQ	-0.870544139177244	-0.650623542150036	-0.807894955682967	-0.295986618080391	M	0.234407219340489	no	0.143869221506513
22	ZK	-1.45764628112311	-0.92959479015156	-0.807894955682967	-0.462586573130464	M	-1.32161599110015	no	0.247776887695379
22	ZM	-1.19784944462372	-0.92959479015156	-0.807894955682967	-0.462586573130464	F	1.55001384594142	no	-1.36525011693259
23	NB	0.121037715856813	-0.540101483248837	-0.807894955682967	0.427619190049446	F	1.77052158122707	no	0.030253987454647
23	NT	0.233297604957637	-0.540101483248837	-0.807894955682967	0.427619190049446	F	-1.36958249515474	no	0.0781276292061561
24	KR	0.995509127339622	-0.901414796908293	-0.807894955682967	-0.0727483975602022	F	-1.09704205083111	no	-1.03141889795914
24	KW	-1.9017719065762	-0.901414796908293	-0.807894955682967	-0.0727483975602022	F	0.937686150911954	no	0.635483847818536
24	NK	-0.610747302677855	-1.27351516222642	-0.807894955682967	0.22849592253141	M	0.879557849705413	no	0.264072457551799
24	NT	-0.870544139177244	-0.585868706983602	-0.807894955682967	0.392967020259084	F	-1.3689421449015	no	0.181203068652453
24	ZL	-1.45764628112311	-1.0070387955913	-0.807894955682967	0.198097142934867	M	-0.164656069893089	no	0.49523741401209
25	KA	-1.31466976463034	-0.339888342083137	-0.807894955682967	1.3548348382294	F	-0.613262494137336	no	2.08727674175073
25	KY	-0.0322457977506176	-0.339888342083137	-0.807894955682967	1.3548348382294	F	0.819457497435786	no	-0.385249518805894
25	NB	-0.309598193717534	-0.631211482058446	-0.807894955682967	0.483263841852331	F	1.77070971607777	no	0.0044127934636401
25	NR	0.0177071117289422	-0.796577388540623	-0.807894955682967	0.234871913326626	F	-0.236784714176491	no	-0.611755825814637
26	KW	0.385362753799079	-1.29676398063177	-0.807894955682967	0.102394475922333	F	0.937999043764882	no	-0.131126486672987
27	HW	-1.01352065567002	-0.912497178596654	-0.807894955682967	0.0939199242973711	M	0.0498336900772365	no	0.368939453154979
27	KR	-1.01352065567002	-1.06095205606099	-0.807894955682967	-0.0316702103353839	F	-1.09541610591858	no	0.0707140392613239
27	KW	-0.870544139177244	-1.06095205606099	-0.807894955682967	-0.0316702103353839	F	0.93815546776782	no	-0.649441717104774
27	KZ	-0.210828020495457	-1.07897498688261	-0.807894955682967	0.0444386308470346	M	-0.113611926872124	no	-0.839760647542201
27	MS	0.53014162826616	-1.21691227244081	-0.807894955682967	0.391397465453821	M	0.235608904340145	no	-0.147013140680794
27	NB	-0.702437427758416	-0.80573494458182	-0.807894955682967	0.471030133823445	F	1.77089782930998	no	0.0174834455718598
27	NT	-1.9017719065762	-0.80573494458182	-0.807894955682967	0.471030133823445	F	-1.36702259564715	no	0.366441017931649
27	ZF	-1.09907927140164	-1.08039275336936	-0.807894955682967	0.0842240234926237	M	0.880044127861827	no	0.33559714933956
28	HW	-0.610747302677855	-1.1619965662303	-0.807894955682967	-0.0104909986937874	M	0.0501027877028163	no	0.445446719236735
28	KA	-0.426418513724151	-0.540101483248837	-0.807894955682967	1.54896528812695	F	-0.612052400154781	no	1.05510384593214
28	MS	1.57136996626156	-1.42273905816808	-0.807894955682967	0.348265399128057	M	0.235849135524308	no	-0.331881413155477
28	RE	-0.0498013572181456	-1.39041159429849	-0.807894955682967	0.089928880383158	F	-0.399462959195184	no	-0.148580218243335
29	KA	1.23884573806227	-0.540101483248837	-0.807894955682967	1.59532247199648	F	-0.611649234187585	yes	0.786352574895324
29	KT	-0.0498013572181456	-1.48234508913044	-0.807894955682967	0.217423680737966	M	0.0254319487561668	no	-1.69268710084496
29	KZ	-0.753723819170627	-1.17930155499352	-0.807894955682967	-0.12963468426853	M	-0.113017282695036	no	0.268557498916501
29	MS	1.61915743928687	-1.45706860513306	-0.807894955682967	0.531467032650041	M	0.236089331460697	no	-0.447448346457915
29	NB	-1.9017719065762	-1.2771704765573	-0.807894955682967	0.571790334370971	F	1.77108592092868	no	0.473921628728531
29	RE	0.338572786715775	-1.42805798608196	-0.807894955682967	0.127766194936909	F	-0.39910888643474	no	-1.35801833393554
29	SQ	-0.23413014617185	-1.23956347206667	-0.807894955682967	0.111596093227182	M	0.236089331460697	no	0.0383852551447366
29	WL	0.617497546262863	-1.29676398063177	-0.807894955682967	-0.847507692147081	F	0.938468270940936	no	-0.0338222278472227
29	ZL	-0.493926982671239	-1.4071394186921	-0.807894955682967	0.22849592253141	M	-0.163122815681988	no	0.0183237606442618
30	SQ	-0.493926982671239	-1.34214810923849	-0.807894955682967	-0.0147620155225863	M	0.236329492159655	no	-0.220841708954935
30	MS	0.121037715856813	-1.54670555217163	-0.807894955682967	0.553150101064463	M	0.236329492159655	no	0.39610524191287
31	HW	0.665878092162252	-1.37270994930499	-0.807894955682967	0.15283747472406	M	0.050909815277219	no	-0.177564509259136
31	NR	-1.31466976463034	-1.32879555144339	-0.807894955682967	0.308533695632371	F	-0.234862159168063	no	0.860591155003001
31	RE	-0.530550541142712	-1.51960475859259	-0.807894955682967	0.102394475922333	F	-0.398400970574402	no	0.507311271254702
31	SQ	-0.426418513724151	-1.40286515607211	-0.807894955682967	-0.153374806866682	M	0.236569617631524	no	0.20568899158498
32	HW	-0.530550541142712	-0.0715102042531007	-0.807894955682967	-0.50525014194705	M	0.0613651297251832	no	0.247147635340251
32	SQ	-0.459284068241761	-0.115255319576026	-0.807894955682967	-0.81667687981186	M	0.245907143591886	no	-0.102247835243203
32	ZM	-1.9017719065762	-0.210068486511207	-0.807894955682967	-0.777730172172481	F	1.55517229958098	no	0.315995096051704
33	SQ	-0.870544139177244	0.094183514884907	-0.807894955682967	-0.86043733792862	M	0.246145868404781	no	-0.0358862414943958
34	JT	0.726946930649696	-0.0565792625250257	-0.807894955682967	-1.79659276658883	F	-0.707949961468288	no	-0.295791002622623
35	HW	-1.45764628112311	0.2126486324035	-0.807894955682967	-0.297249044048389	M	0.0621666256538124	no	0.566978374852714
35	MS	-0.336867749019658	-0.274264786834956	-0.807894955682967	-0.412984120646748	M	0.246623213619279	no	-0.400708272450347
35	RE	-1.01352065567002	0.0498716010502376	-0.807894955682967	-0.815413790942862	F	-0.383605017290228	no	-0.331833734324286
36	SB	1.27586616110968	-0.0177561129238674	-0.807894955682967	-2.37513902198562	F	0.94564629678394	no	-0.493596296328608
37	HW	1.47519339960241	0.734637406250025	-0.807894955682967	-0.403368731078598	M	0.0656352473116461	yes	0.276907324696414
37	NB	1.31298912555918	0.331299104866133	-0.807894955682967	-0.240315007457428	F	1.77643746745375	no	-0.0591550496093292
37	NT	1.52432220885598	0.331299104866133	-0.807894955682967	-0.240315007457428	F	-1.32972178569159	yes	0.121261360264718
37	SQ	0.348208123737009	0.636052570067465	-0.807894955682967	-0.601436529121881	M	0.249722569415779	no	0.139366039691427
37	ZF	-0.493926982671239	1.03274680471432	-0.807894955682967	-1.07509919521188	M	0.889578360298521	no	0.283563207797635
38	NB	1.28034686354684	0.420251664893374	-0.807894955682967	-0.310003220551876	F	1.77653119826031	no	-0.286236478878043
38	NT	1.99752644332949	0.420251664893374	-0.807894955682967	-0.310003220551876	F	-1.32909683611289	yes	0.0658223525747215
38	SQ	-1.45764628112311	0.688412995086581	-0.807894955682967	-0.548417288989056	M	0.249960738529679	no	0.939742554568912
39	HW	-0.493926982671239	0.897887788815482	-0.807894955682967	-0.305115901972519	M	0.0661682297033071	yes	0.806505780902712
39	MS	-0.283441997231378	0.416187207063057	-0.807894955682967	-0.309528187299961	M	0.250198872998285	no	0.0169532988593513
39	NB	1.28921534889545	0.420251664893374	-0.807894955682967	-0.415303041711588	F	1.77662492370055	no	-0.161915147930192
39	NT	1.77075915175189	0.420251664893374	-0.807894955682967	-0.415303041711588	F	-1.32847212501906	yes	-0.10993583169045
40	HW	-0.870544139177244	0.859642363423695	-0.807894955682967	-0.28837485163957	M	0.0664346558413394	no	0.365590520467176
41	NB	-1.09907927140164	0.411974332927089	-0.807894955682967	-0.624240379132953	F	1.77681235848454	no	0.27804729118401
41	NT	-1.01352065567002	0.411974332927089	-0.807894955682967	-0.624240379132953	F	-1.32722341755842	no	0.24601204700203
41	SQ	0.797097621227109	0.710293153435327	-0.807894955682967	-0.601436529121881	M	0.250675038039896	no	-1.31661934197371
42	HW	0.403162171628208	0.612784536836276	-0.807894955682967	-0.589982175021118	M	0.0669673780723729	no	0.292580291416059
42	KM	0.160683628221715	0.718549720273893	-0.807894955682967	-1.2238834254229	F	-0.586844889935771	no	0.169519498616715
42	MS	0.288094897413833	0.160460039988352	-0.807894955682967	-0.710633675838088	M	0.250913068633048	no	-0.262959452328105
43	KA	0.19801872239915	0.228766823523378	-0.807894955682967	-0.54182381092023	F	-0.57773801574649	no	0.795338383763872
43	KE	0.732220522866926	2.01902828904686	-0.807894955682967	-2.37513902198562	F	-0.531028558916407	no	-6.01237572467351
43	KR	-1.45764628112311	0.308676382197008	-0.807894955682967	-0.820870241285897	F	-1.04895276204865	no	0.397100338812542
43	KY	0.385362753799079	0.228766823523378	-0.807894955682967	-0.54182381092023	F	0.834357424473567	no	-1.97184828589791
44	JT	1.04249524866826	2.01902828904686	-0.807894955682967	-0.112207349501431	F	-0.689668150315252	yes	-0.0627491880019912
44	KR	-0.938052608124332	0.308676382197008	-0.807894955682967	-0.912698570267874	F	-1.04842629302931	no	0.206000158132358
44	KW	-0.493926982671239	0.308676382197008	-0.807894955682967	-0.912698570267874	F	0.951862576900052	no	-0.284595541774954
44	KZ	0.0640456960268482	0.228766823523378	-0.807894955682967	-0.612577717630408	M	-0.0876497905035368	no	-0.370891394973974
45	HL	-0.0678515040026843	2.01902828904686	-0.807894955682967	-2.37513902198562	F	-0.916987085090548	no	0.674745540821457
45	HT	-0.753723819170627	2.01902828904686	-0.807894955682967	-2.37513902198562	F	1.11374620249721	no	0.450991926217751
45	SB	-0.365349675236707	2.01902828904686	-0.807894955682967	-2.37513902198562	F	0.952017681869757	no	-0.0552465017710924
45	ZG	-2.3458975320293	-0.906503646548756	-0.807894955682967	0.483263841852331	M	-0.37172452039794	no	1.43391418399422
45	ZM	-0.702437427758416	-0.906503646548756	-0.807894955682967	0.483263841852331	F	1.56010061144902	no	-1.75256478405921
46	ZL	-0.753723819170627	-0.0900438841297414	-0.807894955682967	1.01502633184048	M	-0.136369968620297	no	0.380353086221976
47	KA	1.46523354355657	-0.46991441980531	-0.807894955682967	0.184846678988722	F	-0.576159370106774	yes	0.714942707438138
47	KY	1.37943589113597	-0.46991441980531	-0.807894955682967	0.184846678988722	F	0.835023910142426	no	-0.66065384700436
48	KA	0.420480464721103	0.722784942145221	-0.807894955682967	1.00920380555568	F	-0.5495527215083	no	0.398883438846813
48	ZL	-1.9017719065762	0.591130244028276	-0.807894955682967	1.3245957785317	M	-0.115694884130449	no	0.622839199046741
49	ZL	0.266734991585823	0.465092742057587	-0.807894955682967	1.53756959706916	M	-0.115397156494544	no	0.18599659863118
50	ZK	0.688764019163814	0.228766823523378	-0.807894955682967	1.03908776082127	M	-1.22149227032393	no	0.594056144562949
51	NK	-0.753723819170627	0.228766823523378	-0.807894955682967	0.0258049309153808	M	0.906090932984158	no	0.332304344576494
52	KA	0.917860955753336	1.45005504944333	-0.807894955682967	-0.987728543405086	F	-0.548001010111058	no	1.01343576086072
52	KS	-0.258311802305323	2.01902828904686	-0.807894955682967	-1.23732492773984	M	-1.38438010985482	no	0.43568809270198
52	KU	1.25762328223243	2.01902828904686	-0.807894955682967	-1.23732492773984	F	1.07233917808359	no	-0.161397470530225
52	KY	-1.31466976463034	1.45005504944333	-0.807894955682967	-0.987728543405086	F	0.84697448424234	no	-0.0844234045142713
52	OK	0.0489688160039322	0.646848870880488	-0.807894955682967	0.651586277628224	F	-0.222738130792637	no	-0.0199389397640785
53	KU	-0.753723819170627	2.01902828904686	-0.807894955682967	-2.37513902198562	F	1.0729155045819	no	0.583903666354998
54	KC	1.48011586558529	-2.04206440916139	-0.807894955682967	-1.28467947764021	M	-1.59441439801156	yes	0.0166934100177861
54	NB	0.420480464721103	-1.89539785593339	-0.807894955682967	0.126483410294654	F	1.86012151998272	no	-0.0382845682296411
54	NT	1.87851556448026	-1.89539785593339	-0.807894955682967	0.126483410294654	F	-0.838734928357717	yes	0.025175097584301
54	OK	-0.309598193717534	-1.96201488625818	-0.807894955682967	0.0809531586225914	F	0.0169419728144553	no	-0.0223015333924341
55	MS	-0.210828020495457	0.0769471527655612	-0.807894955682967	1.0538466820462	M	0.477287792095852	no	0.0855187914920005
56	KR	0.0335286029191834	0.406967239201785	-0.807894955682967	1.43527248736086	F	-0.593210119443325	no	-0.231313606364175
56	NB	-1.45764628112311	0.266760297993196	-0.807894955682967	1.33559326184329	F	1.86988918262097	no	0.210280218592009
56	PS	-0.258311802305323	0.530745647046533	-0.807894955682967	1.15365226106447	M	-0.162816337088651	no	-0.566046653073955
56	SQ	-0.210828020495457	0.312365466150795	-0.807894955682967	0.953335926548588	M	0.477495053652313	no	-0.422640707596755
57	OK	0.338572786715775	0.45027310103275	-0.807894955682967	0.409982889641036	F	0.049026131694574	no	0.0423867042705339
58	MS	-0.493926982671239	0.646848870880488	-0.807894955682967	0.428351736206198	M	0.479566227260473	no	-0.236263050640213
59	NB	0.428967182664425	0.679871498324812	-0.807894955682967	0.429874586259564	F	1.8711281693609	no	0.0398128511192121
59	NT	1.78411904535537	0.679871498324812	-0.807894955682967	0.429874586259564	F	-0.782294845893148	yes	0.0967830193363545
60	NB	-0.0678515040026843	0.961260147071132	-0.807894955682967	0.537411621571197	F	1.87157043747153	no	-0.235260582146907
60	NT	-1.64197507007681	0.961260147071132	-0.807894955682967	0.537411621571197	F	-0.780059347250631	no	0.308056381792522
61	NB	0.0640456960268482	1.36175437464365	-0.807894955682967	0.756279057277122	F	1.87183574099719	no	0.138255288590878
61	NT	1.07406507405396	1.36175437464365	-0.807894955682967	0.756279057277122	F	-0.778719511899733	no	0.0116418643760619
62	NT	1.26680964514093	1.21422174841546	-0.807894955682967	0.904581495694762	F	-0.777380772230039	no	0.0830713343408815
63	NT	1.93316895175059	1.25270196731391	-0.807894955682967	0.942251881751846	F	-0.776488886944279	no	0.0768677808711625
64	NB	0.121037715856813	1.02876215362376	-0.807894955682967	0.91141638438049	F	1.87245461540364	no	0.163578165002011
64	NT	1.44137352682415	1.02876215362376	-0.807894955682967	0.91141638438049	F	-0.775597487302584	no	-0.0233806283458698
65	NT	1.34606680980473	1.02876215362376	-0.807894955682967	1.00043493877074	F	-0.774706572776365	no	0.00267164783259378
65	OK	1.21209378343242	1.01865878073995	-0.807894955682967	0.28881151284113	F	0.0552072560427683	no	0.367552467662251
66	NT	-0.0498013572181456	1.15455155685335	-0.807894955682967	1.2113224269299	F	-0.773816142837889	no	0.0839848614158329
67	NB	-0.753723819170627	1.11175909368221	-0.807894955682967	1.35668580411929	F	1.87324996744573	no	0.0028526811586877
67	NT	-0.530550541142712	1.11175909368221	-0.807894955682967	1.35668580411929	F	-0.771592184607626	no	0.0909979927509764
68	MS	-0.0151584427886678	0.876535670831051	-0.807894955682967	1.22774021480134	M	0.485970263119537	no	-0.436717933826562
68	NB	-0.283441997231378	1.01212174514369	-0.807894955682967	1.51195106570222	F	1.87351499894597	no	0.0251440663415515
68	NT	-0.309598193717534	1.01212174514369	-0.807894955682967	1.51195106570222	F	-0.77025925843694	no	0.166568744791709
69	NT	-1.01352065567002	0.907582726956812	-0.807894955682967	1.6780189685207	F	-0.769371243551307	no	0.0883369940388621
70	KB	-0.309598193717534	1.00416409526182	-0.807894955682967	1.06013513092575	F	-1.57396919415993	no	1.63855809389665
70	KR	0.469792315780632	1.00416409526182	-0.807894955682967	1.06013513092575	F	-0.575370617790133	no	-0.272926767982027
70	KW	-0.210828020495457	1.00416409526182	-0.807894955682967	1.06013513092575	F	1.10599998018213	no	-0.268948242271497
70	ZL	0.160683628221715	1.24963609537355	-0.807894955682967	1.6411023828857	M	0.15055113637621	no	-0.214852871402703
71	KR	-0.0864249156896186	1.02150836709661	-0.807894955682967	0.994486055976184	F	-0.574188201414044	no	-0.0633505050442718
71	ML	1.25064603175476	-0.0900438841297414	-0.807894955682967	1.12183458221252	F	1.38979334725486	no	-0.00482809900728957
71	MN	0.824960177809295	-0.0900438841297414	-0.807894955682967	1.12183458221252	F	-0.838271894723877	no	0.0299959257326676
72	KW	-0.870544139177244	0.948330518265827	-0.807894955682967	0.807110779519263	F	1.10656457939501	no	0.010789574288424
72	KZ	-1.31466976463034	1.08535510805494	-0.807894955682967	1.44906917208681	M	0.193016046830621	no	-0.175124463103782
72	NT	0.121037715856813	0.804976248940989	-0.807894955682967	1.81394572345619	F	-0.766710085444532	no	0.0151053175669996
72	RF	-0.12526940476383	-0.167463674679798	-0.807894955682967	0.102394475922333	F	-1.70300923227247	no	-1.11518904698742
72	RS	-0.188343684129023	-0.167463674679798	-0.807894955682967	0.102394475922333	F	-0.0847254320954415	no	0.751739439126233
73	HW	1.16841939356495	0.646848870880488	-0.807894955682967	1.84747193483892	M	0.33103459869529	no	0.142996820900855
73	KC	0.591864614679103	0.465092742057587	-0.807894955682967	1.75940691547015	M	-1.47745745194174	yes	-0.32227533081536
73	ML	0.851661451178492	-1.2051810617063	-0.807894955682967	0.797727759042583	F	1.39062406877841	no	0.627220087841574
73	MN	0.185813823147771	-1.2051810617063	-0.807894955682967	0.797727759042583	F	-0.835034321183638	no	1.50332453513351
73	NT	-0.283441997231378	0.646848870880488	-0.807894955682967	2.16868598458848	F	-0.764053246232987	no	0.166541704984417
73	ZF	-0.426418513724151	0.746276643487502	-0.807894955682967	2.66022401205681	M	1.05509999459259	no	0.0928872321300166
74	NT	-0.258311802305323	2.01902828904686	-0.807894955682967	2.30426194270251	F	-0.762284412563843	no	0.0842904348162836
75	NB	-1.19784944462372	1.28207077151199	-0.807894955682967	-0.531830252267136	F	1.90804132653657	no	0.167472703935741
75	NT	0.14773898922601	1.28207077151199	-0.807894955682967	-0.531830252267136	F	-0.603606695773716	no	0.000424536576533921
76	HW	0.992017359366315	0.228766823523378	-0.807894955682967	-1.42997832283851	M	0.415831607912301	no	-0.00484701724857885
76	KC	0.762981846142356	1.60998745047949	-0.807894955682967	-2.37513902198562	M	-1.23382530208341	no	0.187011419234542
76	KH	1.28700970872303	-0.953001922736941	-0.807894955682967	-2.37513902198562	F	-1.70300923227247	no	-0.0217703635533383
76	KL	-0.569395030216923	1.60998745047949	-0.807894955682967	-2.37513902198562	F	1.25758142273632	no	-0.511788833081008
77	HW	-1.64197507007681	-0.222187500657749	-0.807894955682967	-0.340350930097718	M	0.416907273501643	no	0.981970268399883
77	KB	-1.31466976463034	-0.294394876939356	-0.807894955682967	-0.365241519786072	F	-1.30737255937649	no	0.86810949793234
77	KC	0.98850645832233	1.45005504944333	-0.807894955682967	-2.37513902198562	M	-1.23088042738835	no	-0.502292249806847
77	KZ	-0.8094753006898	-0.703547154371238	-0.807894955682967	0.0444386308470346	M	0.287628328439775	no	0.66160159835774
77	NB	1.37559912615435	0.228766823523378	-0.807894955682967	-0.0455492364061705	F	1.9087331253537	no	-0.355872816116211
77	NT	1.50417643358888	0.228766823523378	-0.807894955682967	-0.0455492364061705	F	-0.600400711098589	no	-0.0910239091603882
78	HW	-0.65495364594855	-0.0900438841297414	-0.807894955682967	-0.340350930097718	M	0.417982232763806	no	0.330885462284925
78	KC	0.0787759502163862	0.746276643487502	-0.807894955682967	-2.37513902198562	M	-1.22794084067369	no	-0.10096653032744
78	NB	-0.309598193717534	0.331299104866133	-0.807894955682967	0.102394475922333	F	1.9091653512048	no	-0.0234096920182519
78	NT	-0.0864249156896186	0.331299104866133	-0.807894955682967	0.102394475922333	F	-0.598400154328146	no	0.138126780109966
79	KC	1.28921534889545	0.228766823523378	-0.807894955682967	-2.37513902198562	M	-1.22559296590547	no	-0.662828382221283
79	NB	-1.01352065567002	-0.167463674679798	-0.807894955682967	0.716054934202995	F	1.90951104973876	no	0.21868716346193
79	NT	0.328790339640543	-0.167463674679798	-0.807894955682967	0.716054934202995	F	-0.596801467285542	no	0.0970976056511376
80	NT	1.71207436038269	-0.167463674679798	-0.807894955682967	0.716054934202995	F	-0.594805301446791	no	0.0377549113281861
80	NB	0.53730078472772	-0.167463674679798	-0.807894955682967	0.716054934202995	F	1.90994307027317	no	0.0923623727824923
81	KC	0.571943699157198	-0.953001922736941	-0.807894955682967	-2.37513902198562	M	-1.21973796895777	no	0.141333037937117
81	KL	-1.09907927140164	-0.953001922736941	-0.807894955682967	-2.37513902198562	F	1.26066705387341	no	1.26676078426623
81	NT	1.66362686522903	-0.774363877501093	-0.807894955682967	0.370406982298893	F	-0.592811566696006	no	-0.146084377071541
82	NT	1.85345558355212	-1.37270994930499	-0.807894955682967	0.716054934202995	F	-0.591218325303559	yes	0.0897955097801158
83	NT	1.42198245627701	-0.953001922736941	-0.807894955682967	-2.37513902198562	F	-0.589626633003618	no	0.101234954933449
84	KC	2.23582745560769	-0.953001922736941	-0.807894955682967	-2.37513902198562	M	-1.21448631640061	no	-0.977706386795153
84	KL	0.0177071117289422	-0.953001922736941	-0.807894955682967	-2.37513902198562	F	1.26182266775831	no	-0.962577213085404
84	NB	-0.938052608124332	-0.953001922736941	-0.807894955682967	-2.37513902198562	F	1.91115212158479	no	0.328571227387507
84	NT	0.298513628391774	-0.953001922736941	-0.807894955682967	-2.37513902198562	F	-0.589228951621479	no	0.241008187320049
84	OK	-0.23413014617185	-1.49081453994677	-0.807894955682967	-2.37513902198562	F	0.169421575877608	no	0.0746590317246924
85	NB	0.244638393710721	0.212155759446927	-0.807894955682967	0.488001396033087	F	1.93216724202952	no	-0.0732136443355567
85	NT	0.92567492866164	0.212155759446927	-0.807894955682967	0.488001396033087	F	-0.494597449873786	no	0.0244066013587762
85	OK	-0.283441997231378	0.161168352284594	-0.807894955682967	0.897391489282372	F	0.229591638866928	no	0.766436235789504
86	FK	-1.9017719065762	-0.0715102042531007	-0.807894955682967	0.0688913018022133	M	-0.0569142308382333	no	0.00534786697632
86	JS	1.73882208422583	0.54850782278302	-0.807894955682967	0.0795844808714204	M	-1.00993004832061	no	-2.77360374322593
86	KR	2.00043558720269	0.371786590533542	-0.807894955682967	0.558206868296689	F	-0.328094609128359	yes	-0.172990703779183
86	KS	0.0335286029191834	0.579444515718204	-0.807894955682967	0.398153945888376	M	-0.565543145597623	no	2.18335967259627
86	KZ	-1.64197507007681	0.0761858196727077	-0.807894955682967	0.859575731403727	M	0.351082724138664	no	0.956415152120582
87	NT	-0.166621677224762	0.310684669219789	-0.807894955682967	0.127108167719138	F	-0.490474354524996	no	0.0985935618835138
88	JS	-2.3458975320293	0.725897769801762	-0.807894955682967	-0.247336304430096	M	-1.00530922084815	no	4.97895169487377
88	KC	0.461832737182035	0.732957386149794	-0.807894955682967	0.158259303947154	M	-1.07015157431635	no	-1.14630861543712
88	KH	0.642144347852243	0.891076750983863	-0.807894955682967	0.151117938238676	F	-1.48843983544691	no	-0.598499554129532
88	KR	-1.09907927140164	0.205848441043505	-0.807894955682967	-0.235819084985382	F	-0.325046403300171	no	0.0582406347157516
88	MS	-1.9017719065762	0.0675630885326177	-0.807894955682967	0.0258049309153808	M	0.622388103038662	no	0.570166141852805
88	NB	-1.09907927140164	0.522584179551188	-0.807894955682967	-0.220728554893292	F	1.93335999647319	no	0.0417383372373168
88	NK	-0.870544139177244	0.334629039768613	-0.807894955682967	0.023696342622729	M	1.15070099105943	no	-0.116867571699173
88	OK	1.05213058568949	0.848198583098076	-0.807894955682967	0.084891539623256	F	0.232964031999132	no	-1.23520599866853
88	RF	-1.19784944462372	0.617002516485756	-0.807894955682967	-0.212348600484661	F	-1.23973099175485	no	1.44449801052454
88	ST	-1.9017719065762	0.228766823523378	-0.807894955682967	-0.488449625138424	F	-1.13711280051678	no	0.254704813018236
88	UP	-2.3458975320293	0.0278198998830253	-0.807894955682967	-0.649284583141728	F	-0.0543309921828583	no	-0.0650921108060746
89	HW	0.967027201122572	0.36131863636352	-0.807894955682967	0.650052399333877	M	0.479359227778434	no	0.340112878602666
89	JS	0.53730078472772	1.29940809897148	-0.807894955682967	0.102394475922333	M	-1.00070139963128	no	4.06497984920782
89	KR	1.48823685943537	0.371786590533542	-0.807894955682967	0.0258049309153808	F	-0.322003862700328	no	-0.432516213857357
90	KC	-1.31466976463034	0.0820709699569108	-0.807894955682967	-0.0392640866441314	M	-1.06057812363238	no	-0.226006652878136
90	KR	-1.45764628112311	-0.430907037073383	-0.807894955682967	0.328069529163494	F	-0.318966966309726	no	0.0321784906358645
91	NB	-1.19784944462372	0.646848870880488	-0.807894955682967	0.29500247163699	F	1.9354026987054	no	-0.0612901467360354
91	NT	-1.31466976463034	0.646848870880488	-0.807894955682967	0.29500247163699	F	-0.480397838989992	no	0.193986881919168
91	OK	-0.610747302677855	0.555495801324668	-0.807894955682967	0.184846678988722	F	0.238729163362606	no	-0.105990432100652
92	KB	0.665878092162252	1.21422174841546	-0.807894955682967	0.429294228608883	F	-1.12438162080358	no	-3.97768494249973
92	KC	-2.3458975320293	0.989244968959779	-0.807894955682967	-0.0392640866441314	M	-1.05581231123729	no	0.544532459406093
92	KR	-1.19784944462372	1.21422174841546	-0.807894955682967	0.429294228608883	F	-0.315935693226014	no	-0.0888017433422441
93	KC	-0.23413014617185	1.05092716561879	-0.807894955682967	-0.101403173652869	M	-1.05000620828933	no	-0.646578311722295
93	KH	0.623748696698388	0.754610850950666	-0.807894955682967	0.132590143575258	F	-1.46247597515803	no	-0.574009313310027
93	OK	-0.938052608124332	0.530745647046533	-0.807894955682967	-0.159402112079652	F	0.242082804515164	no	0.708334670607803
94	HW	-0.258311802305323	1.43871355204221	-0.807894955682967	0.607393509709245	M	0.485764071872772	no	0.340868871245986
94	JS	0.683118715355377	1.48485692140441	-0.807894955682967	0.432315108059091	M	-0.984928560459732	no	1.54906793098473
94	KS	1.27811042903417	1.02575255306244	-0.807894955682967	0.614364488948352	M	-0.546450768137704	no	-0.718269852023652
94	NB	-1.01352065567002	0.936994931179024	-0.807894955682967	0.742737775315668	F	1.93676308553056	no	0.100145434036109
94	NT	-0.395156809449161	0.936994931179024	-0.807894955682967	0.742737775315668	F	-0.474455707596515	no	0.14532907048044
94	SQ	-1.31466976463034	1.22787686780479	-0.807894955682967	0.523303551748917	M	0.629958314917315	no	0.339944268289853
95	KB	0.660026564394077	1.52280187155016	-0.807894955682967	0.22849592253141	F	-1.11448669570625	no	0.437771559214988
95	KR	0.53730078472772	1.52280187155016	-0.807894955682967	0.22849592253141	F	-0.309889933948514	no	-0.334670658064794
96	HW	-0.8094753006898	1.80531140691927	-0.807894955682967	0.0166111879283426	M	0.487618858829382	no	0.556040513862388
96	KC	-0.610747302677855	1.76849781539017	-0.807894955682967	0.0634083381861431	M	-1.04422062494478	no	-0.196784610529079
96	KR	-0.258311802305323	2.01902828904686	-0.807894955682967	-1.07509919521188	F	-0.3085494586216	no	-0.455510077226102
1	RE	1.26223292684364	-1.3099645066147	-0.540193502981221	0.388833513113941	F	-0.530644859066641	yes	-0.572584693746574
1	PS	0.642144347852243	-0.944894561641483	-0.540193502981221	0.442947399068289	M	-0.677033237570614	yes	0.8776526101773
2	ZM	0.636070957949798	-1.57277143015223	-0.540193502981221	-0.617510030766297	F	1.51212088181261	no	-0.262371815353192
2	ZG	-0.166621677224762	-1.57277143015223	-0.540193502981221	-0.617510030766297	M	-0.533332648531842	no	-0.874914859672455
2	ZK	0.160683628221715	-1.57277143015223	-0.540193502981221	-0.617510030766297	M	-1.55377618427989	no	0.553831920632937
3	KU	0.636070957949798	-1.69621419724869	-0.540193502981221	0.179508369444926	F	0.997747178191711	no	-0.0219141929420528
3	KN	-0.65495364594855	-1.69621419724869	-0.540193502981221	0.179508369444926	F	-0.729901079233697	no	0.100867207932115
3	KS	0.277503948228331	-1.69621419724869	-0.540193502981221	0.179508369444926	M	-1.74919381925692	no	-0.141957203012756
3	KL	0.277503948228331	-1.2051810617063	-0.540193502981221	0.408726264133225	F	0.997747178191711	no	-0.0713768595590137
3	KM	-1.45764628112311	-1.2051810617063	-0.540193502981221	0.408726264133225	F	-0.756989350044925	no	-1.70209268385702
4	NR	0.654121104734336	-1.70379223912052	-0.540193502981221	-0.112207349501431	F	-0.349592466850451	no	0.0432682419691609
4	HW	-0.23413014617185	-1.59607281839881	-0.540193502981221	0.0345324691697588	M	-0.0448938399674734	no	0.260498829345299
4	ZL	1.02941851239606	-1.53743544258519	-0.540193502981221	0.734190458146643	M	-0.272110055693539	no	-0.299646303307327
5	SB	0.420480464721103	-2.05276798609709	-0.540193502981221	-1.04740860130945	F	0.884090838286326	no	-0.216228431034322
7	NB	1.60720550613983	-1.97161356460884	-0.540193502981221	-0.28837485163957	F	1.73985052401103	no	0.0466632127656651
7	NT	1.62700330675756	-1.97161356460884	-0.540193502981221	-0.28837485163957	F	-1.59074469147258	no	0.0361739001015093
7	NR	0.298513628391774	-1.88526628691367	-0.540193502981221	-0.20439277153053	F	-0.34444826422576	no	0.858828660361762
8	HW	0.604809253674808	-1.87633391477979	-0.540193502981221	0.102394475922333	M	-0.0400534256529606	yes	-0.0884462586668739
8	HT	0.617497546262863	-2.05276798609709	-0.540193502981221	1.59532247199648	F	1.05451736075727	yes	-0.0592620199492185
8	HL	0.591864614679103	-2.05276798609709	-0.540193502981221	1.59532247199648	F	-1.13156533535895	no	0.397766012869046
8	HY	0.544380832869237	-2.05276798609709	-0.540193502981221	1.59532247199648	F	-2.52233509499015	no	0.547151959671921
8	ML	0.0931751592746268	-2.05276798609709	-0.540193502981221	1.84747193483892	F	1.20687269103809	no	0.683843127954284
8	MN	0.0931751592746268	-2.05276798609709	-0.540193502981221	1.84747193483892	F	-1.70851458831892	no	0.388101433305132
9	ZD	-0.105552838737318	-0.445278818308904	-0.540193502981221	-0.402973962512513	M	-1.0840794856984	no	0.269643711632559
9	ZG	0.683118715355377	-0.612413003777008	-0.540193502981221	-0.0155735320674907	M	-0.456757638992687	no	-3.54581956147319
9	ZL	0.107257876433435	-0.445278818308904	-0.540193502981221	-0.402973962512513	M	-0.210072261795994	no	0.134701575745176
9	ZM	-0.753723819170627	-0.612413003777008	-0.540193502981221	-0.0155735320674907	F	1.53444023454732	no	1.37957709318832
10	KL	-1.31466976463034	-0.507745603046334	-0.540193502981221	0.353762230409542	F	1.02689699673696	no	0.9762540798174
10	KS	1.15226548325577	0.169737870114558	-0.540193502981221	-0.561442081089312	M	-1.59882893210654	yes	-0.333187572977116
10	NB	1.08324047434065	-0.620982639553223	-0.540193502981221	-0.60790635896803	F	1.7569187344766	no	0.0959356802851489
10	NR	1.15769549742651	-0.563283878444947	-0.540193502981221	-0.195563207522611	F	-0.284276637727705	no	-0.0441745403870076
10	NT	1.40932995809903	-0.620982639553223	-0.540193502981221	-0.60790635896803	F	-1.4645108485108	no	-0.0187157174289113
10	ZL	-0.426418513724151	-0.406869006562467	-0.540193502981221	-0.416294936849957	M	-0.209756867246992	no	0.287762203713488
11	NB	1.18157669032476	-0.665595646932326	-0.540193502981221	-0.568251536368822	F	1.75701358949888	no	0.0817336461185756
11	NR	0.298513628391774	-0.586858951862054	-0.540193502981221	-0.186650601079046	F	-0.283946619502313	no	1.03360459279471
11	NT	1.17634614832002	-0.665595646932326	-0.540193502981221	-0.568251536368822	F	-1.46383227631392	no	0.0448169750064154
11	ZG	-1.31466976463034	-0.540101483248837	-0.540193502981221	-0.121830713442121	M	-0.456024355485905	no	1.1951586327644
11	ZL	1.0489348791279	-0.480276781007776	-0.540193502981221	-0.442646719015706	M	-0.209441533450097	no	-0.782381155209104
12	KZ	0.937220066910118	-0.864690580501294	-0.540193502981221	-0.62289905404626	M	-0.157614960537295	no	-0.270811335771098
12	NB	1.50888199577124	-0.844336585103407	-0.540193502981221	-0.614322165846774	F	1.75710843902534	no	-0.0150077389514475
12	NT	1.13848564383239	-0.844336585103407	-0.540193502981221	-0.614322165846774	F	-1.46315398527396	no	0.0581892836289498
12	ZL	-0.610747302677855	-0.484389480752368	-0.540193502981221	-0.525773705817031	M	-0.209126260381906	no	0.451534335067338
13	HW	0.328790339640543	-0.41960156027904	-0.540193502981221	0.0688913018022133	M	0.0152936537610954	no	-0.00125739711393204
14	KZ	0.185813823147771	-0.741627157149943	-0.540193502981221	-0.0565171872620448	M	-0.151516777283251	no	-0.179059978319218
14	KW	-0.166621677224762	-0.778668991127633	-0.540193502981221	-0.20439277153053	F	0.918327389112658	no	0.0315604791584799
15	TK	-0.753723819170627	0.698416691087197	-0.540193502981221	-1.71899042149293	M	1.8301011056465	no	0.199939653303107
16	FD	-1.31466976463034	0.0439048061170692	-0.540193502981221	-0.314739771989516	M	-0.076855658933606	no	1.88815273755328
16	FD	-0.870544139177244	0.0439048061170692	-0.540193502981221	-0.314739771989516	M	-0.076855658933606	no	-1.80571261364673
16	KW	-0.753723819170627	0.393463357423896	-0.540193502981221	0.667412317081164	F	0.924332618866165	no	-0.0564460174247843
16	KZ	-1.31466976463034	0.335321149240367	-0.540193502981221	-0.182162773847352	M	-0.139992441943937	no	0.171733108283402
16	NR	-0.283441997231378	0.284209793988481	-0.540193502981221	-0.305115901972519	F	-0.264592367682437	no	0.429230070164519
16	RS	1.61915743928687	1.15455155685335	-0.540193502981221	-1.21702457562121	F	-0.487482248777214	yes	-0.148208243082784
17	HW	0.617497546262863	-0.210068486511207	-0.540193502981221	-0.365241519786072	M	0.0262512274795071	no	-0.106469517053462
18	KE	-0.870544139177244	2.01902828904686	-0.540193502981221	-1.23732492773984	F	-0.598800070148267	no	1.29849668667522
18	RS	1.33999341990228	1.31188594790042	-0.540193502981221	-1.15077140035789	F	-0.486735076057019	no	-1.33252901618054
18	SE	0.0931751592746268	-0.383416474887728	-0.540193502981221	-0.561442081089312	F	1.41827073348582	no	-0.0838645304409011
18	SM	0.0931751592746268	0.142578921768272	-0.540193502981221	-0.259598200311774	M	0.0265242292981235	no	0.0329962325431392
18	VR	0.747785770167581	-0.540101483248837	-0.540193502981221	-0.599267790789367	F	-0.430564193765271	no	-0.527052591431028
19	RS	1.26452537235659	1.31188594790042	-0.540193502981221	-1.15077140035789	F	-0.486361617540168	no	-0.183181566217472
20	KR	-0.0498013572181456	0.722784942145221	-0.540193502981221	0.930035370997558	F	-1.14100724171135	no	-0.042162493575405
20	KW	-0.0498013572181456	0.722784942145221	-0.540193502981221	0.930035370997558	F	0.925121143230681	no	-0.161637720801323
21	TK	1.20459968820873	0.966494197166139	-0.540193502981221	-1.59611944688122	M	1.83073595719933	no	-0.471074524071419
21	ZL	-1.19784944462372	0.292942889637544	-0.540193502981221	-0.161106721831039	M	-0.189074039202736	no	-0.0733043378028914
22	KT	-1.01352065567002	-1.04604140999571	-0.540193502981221	0.102394475922333	M	0.0235187023891857	no	1.42406666586937
22	NR	-0.870544139177244	-0.815667478757849	-0.540193502981221	0.181427209324952	F	-0.237746839036113	no	0.454541468199276
22	RS	0.829488379252172	-0.758590948587184	-0.540193502981221	-0.764244183409834	F	-0.456757638992687	yes	-0.0862187147512229
22	SQ	-0.870544139177244	-0.867879621009428	-0.540193502981221	-0.0592406523689623	M	0.234407219340489	no	0.0708813864183631
22	ZK	-1.45764628112311	-1.08380171292923	-0.540193502981221	-0.230395138486156	M	-1.32161599110015	no	0.203157757417373
22	ZM	-1.19784944462372	-1.08380171292923	-0.540193502981221	-0.230395138486156	F	1.55001384594142	no	-1.26753220494869
23	NB	0.121037715856813	-0.972752012875511	-0.540193502981221	0.503123570681378	F	1.77052158122707	no	0.0962872303621385
23	NT	0.233297604957637	-0.972752012875511	-0.540193502981221	0.503123570681378	F	-1.36958249515474	no	0.0611574380301739
24	KR	0.995509127339622	-1.12969658229267	-0.540193502981221	-0.377426434988706	F	-1.09704205083111	no	-0.989642999199235
24	KW	-1.9017719065762	-1.12969658229267	-0.540193502981221	-0.377426434988706	F	0.937686150911954	no	0.688664132825848
24	NK	-0.610747302677855	-1.43116521981257	-0.540193502981221	0.189894468149173	M	0.879557849705413	no	0.242005782518656
24	NT	-0.870544139177244	-1.03442316521465	-0.540193502981221	0.463611654436239	F	-1.3689421449015	no	0.164596986332606
24	ZL	-1.45764628112311	-1.21447982818775	-0.540193502981221	0.0871339959748364	M	-0.164656069893089	no	0.243440680472056
25	KA	-1.31466976463034	-0.445278818308904	-0.540193502981221	1.18146001389126	F	-0.613262494137336	no	1.78667184532855
25	KY	-0.0322457977506176	-0.445278818308904	-0.540193502981221	1.18146001389126	F	0.819457497435786	no	-0.384258189279216
25	NB	-0.309598193717534	-1.05374463136712	-0.540193502981221	0.562718667556867	F	1.77070971607777	no	0.0708249399326679
25	NR	0.0177071117289422	-1.03474896778898	-0.540193502981221	0.324874813370343	F	-0.236784714176491	no	-0.422151844668266
26	KW	0.385362753799079	-1.43654006445169	-0.540193502981221	-0.197608125592539	F	0.937999043764882	no	-0.0639577110450807
27	HW	-1.01352065567002	-1.17110950965327	-0.540193502981221	0.288234256691522	M	0.0498336900772365	no	-0.0590967524183996
27	KR	-1.01352065567002	-1.38968971935066	-0.540193502981221	-0.126973660959965	F	-1.09541610591858	no	0.160395816275603
27	KW	-0.870544139177244	-1.38968971935066	-0.540193502981221	-0.126973660959965	F	0.93815546776782	no	-0.558380450518567
27	KZ	-0.210828020495457	-1.35698641722693	-0.540193502981221	-0.0592406523689623	M	-0.113611926872124	no	-0.888650427863418
27	MS	0.53014162826616	-1.36872485087422	-0.540193502981221	0.580926688370497	M	0.235608904340145	no	-0.118180912511888
27	NB	-0.702437427758416	-1.14241096120693	-0.540193502981221	0.497530909225781	F	1.77089782930998	no	0.0879573173084825
27	NT	-1.9017719065762	-1.14241096120693	-0.540193502981221	0.497530909225781	F	-1.36702259564715	no	0.349135690308316
27	ZF	-1.09907927140164	-1.29473307727674	-0.540193502981221	0.0658036502979195	M	0.880044127861827	no	0.289540572499347
28	HW	-0.610747302677855	-1.25847916394197	-0.540193502981221	0.317454131744188	M	0.0501027877028163	no	0.0534575872951221
28	KA	-0.426418513724151	-0.459435435180283	-0.540193502981221	1.18146001389126	F	-0.612052400154781	no	0.988183641537206
28	MS	1.57136996626156	-1.46938087118366	-0.540193502981221	0.606022072731218	M	0.235849135524308	no	-0.353181993783286
28	RE	-0.0498013572181456	-1.44102660633962	-0.540193502981221	-0.00582837708003751	F	-0.399462959195184	no	-0.146895809300291
29	KA	1.23884573806227	-0.445278818308904	-0.540193502981221	1.28425676094994	F	-0.611649234187585	yes	0.750819643769659
29	KT	-0.0498013572181456	-1.57784268495137	-0.540193502981221	0.299436956505096	M	0.0254319487561668	no	-2.54040851256553
29	KZ	-0.753723819170627	-1.41643564385117	-0.540193502981221	-0.159402112079652	M	-0.113017282695036	no	0.186914178963621
29	MS	1.61915743928687	-1.47616167380697	-0.540193502981221	0.696384548097776	M	0.236089331460697	no	-0.524320268203944
29	NB	-1.9017719065762	-1.307028719826	-0.540193502981221	0.551864325677289	F	1.77108592092868	no	0.554820337717922
29	RE	0.338572786715775	-1.51498263868049	-0.540193502981221	0.046697069054892	F	-0.39910888643474	no	-1.33496434497822
29	SQ	-0.23413014617185	-1.41866252752732	-0.540193502981221	0.156668323080259	M	0.236089331460697	no	-0.0573460244943644
29	WL	0.617497546262863	-1.70527503274125	-0.540193502981221	-0.28837485163957	F	0.938468270940936	no	-0.0255658431450972
29	ZL	-0.493926982671239	-1.52987599026106	-0.540193502981221	0.353762230409542	M	-0.163122815681988	no	-0.17627832754367
30	SQ	-0.493926982671239	-1.42995997954681	-0.540193502981221	0.129968778056833	M	0.236329492159655	no	-0.31933639152384
30	MS	0.121037715856813	-1.51318672920327	-0.540193502981221	0.72599926681585	M	0.236329492159655	no	0.284071171155854
31	HW	0.665878092162252	-1.33155722218943	-0.540193502981221	0.385588352593622	M	0.050909815277219	no	-0.580128914579499
31	NR	-1.31466976463034	-1.28914684451022	-0.540193502981221	0.48018383209556	F	-0.234862159168063	no	1.19693525193684
31	RE	-0.530550541142712	-1.5226487922024	-0.540193502981221	0.0663571834187314	F	-0.398400970574402	no	0.513056410648354
31	SQ	-0.426418513724151	-1.4430028334693	-0.540193502981221	0.0124589151817352	M	0.236569617631524	no	0.101622964367257
32	HW	-0.530550541142712	0.0789596404178912	-0.540193502981221	-0.313699875312924	M	0.0613651297251832	no	-0.161264233002962
32	SQ	-0.459284068241761	0.0475316951116465	-0.540193502981221	-0.655187971552623	M	0.245907143591886	no	-0.242377816899816
32	ZM	-1.9017719065762	-0.0325723289548828	-0.540193502981221	-0.519937482986611	F	1.55517229958098	no	0.211690815494943
33	SQ	-0.870544139177244	0.21826011042861	-0.540193502981221	-0.607613453140384	M	0.246145868404781	no	-0.160845980229821
34	JT	0.726946930649696	0.228766823523378	-0.540193502981221	-1.90285327427229	F	-0.707949961468288	no	-0.316157514463532
35	HW	-1.45764628112311	0.333495288372209	-0.540193502981221	-0.377426434988706	M	0.0621666256538124	no	0.102678960609888
35	MS	-0.336867749019658	-0.0804998912565506	-0.540193502981221	-0.410076578009288	M	0.246623213619279	no	-0.707801903544929
35	RE	-1.01352065567002	0.0105273517282276	-0.540193502981221	-0.803939093917799	F	-0.383605017290228	no	-0.315457619885772
36	SB	1.27586616110968	-0.0177561129238674	-0.540193502981221	-2.37513902198562	F	0.94564629678394	no	-0.391585083372273
37	HW	1.47519339960241	0.556211423460365	-0.540193502981221	-0.267192887798751	M	0.0656352473116461	yes	-0.161547623383567
37	NB	1.31298912555918	0.430074106679792	-0.540193502981221	-0.244102315525213	F	1.77643746745375	no	0.0217940236747393
37	NT	1.52432220885598	0.430074106679792	-0.540193502981221	-0.244102315525213	F	-1.32972178569159	yes	0.0947824419773417
37	SQ	0.348208123737009	0.571548276049441	-0.540193502981221	-0.675330431958443	M	0.249722569415779	no	0.00651719122769156
37	ZF	-0.493926982671239	1.03274680471432	-0.540193502981221	-1.07509919521188	M	0.889578360298521	no	-0.0777704176202218
38	NB	1.28034686354684	0.440534336810306	-0.540193502981221	-0.322612698041843	F	1.77653119826031	no	-0.207377134010805
38	NT	1.99752644332949	0.440534336810306	-0.540193502981221	-0.322612698041843	F	-1.32909683611289	yes	0.0408634068465996
38	SQ	-1.45764628112311	0.571548276049441	-0.540193502981221	-0.664117946280201	M	0.249960738529679	no	0.810050124334768
39	HW	-0.493926982671239	0.636403465053497	-0.540193502981221	-0.223306736572983	M	0.0661682297033071	yes	0.352608120456717
39	MS	-0.283441997231378	0.147722054944751	-0.540193502981221	-0.42737474031934	M	0.250198872998285	no	0.00148808781973138
39	NB	1.28921534889545	0.427965625497129	-0.540193502981221	-0.409660405520477	F	1.77662492370055	no	-0.0842262334945104
39	NT	1.77075915175189	0.427965625497129	-0.540193502981221	-0.409660405520477	F	-1.32847212501906	yes	-0.135317023208864
40	HW	-0.870544139177244	0.625799281374275	-0.540193502981221	-0.192859522095347	M	0.0664346558413394	no	-0.0838895322731428
41	NB	-1.09907927140164	0.402226495563738	-0.540193502981221	-0.586862089099151	F	1.77681235848454	no	0.353762901641315
41	NT	-1.01352065567002	0.402226495563738	-0.540193502981221	-0.586862089099151	F	-1.32722341755842	no	0.2197702355198
41	SQ	0.797097621227109	0.577362645641242	-0.540193502981221	-0.669745383023121	M	0.250675038039896	no	-1.43916892073506
42	HW	0.403162171628208	0.592997469688858	-0.540193502981221	-0.365241519786072	M	0.0669673780723729	no	-0.119553789309626
42	KM	0.160683628221715	0.525255235535061	-0.540193502981221	-1.24297586249036	F	-0.586844889935771	no	0.112450208702287
42	MS	0.288094897413833	0.0995195430644524	-0.540193502981221	-0.640341546109664	M	0.250913068633048	no	-0.358879204676989
43	KA	0.19801872239915	0.262097930384359	-0.540193502981221	-0.068265985167101	F	-0.57773801574649	no	0.788652539272458
43	KE	0.732220522866926	2.01902828904686	-0.540193502981221	-2.37513902198562	F	-0.531028558916407	no	-5.93003161733305
43	KR	-1.45764628112311	0.278310571102196	-0.540193502981221	-0.596422526841426	F	-1.04895276204865	no	0.506100487450591
43	KY	0.385362753799079	0.262097930384359	-0.540193502981221	-0.068265985167101	F	0.834357424473567	no	-2.15972751415401
44	JT	1.04249524866826	0.465092742057587	-0.540193502981221	-0.435893290192842	F	-0.689668150315252	yes	0.073907612072518
44	KR	-0.938052608124332	0.228766823523378	-0.540193502981221	-0.687868706854541	F	-1.04842629302931	no	0.319820976960499
44	KW	-0.493926982671239	0.228766823523378	-0.540193502981221	-0.687868706854541	F	0.951862576900052	no	-0.0993279156185404
44	KZ	0.0640456960268482	0.0820709699569108	-0.540193502981221	-0.319921212955627	M	-0.0876497905035368	no	-0.577394175610608
45	HL	-0.0678515040026843	2.01902828904686	-0.540193502981221	-2.37513902198562	F	-0.916987085090548	no	0.490071189989822
45	HT	-0.753723819170627	2.01902828904686	-0.540193502981221	-2.37513902198562	F	1.11374620249721	no	0.26631757538612
45	SB	-0.365349675236707	2.01902828904686	-0.540193502981221	-2.37513902198562	F	0.952017681869757	no	0.0599308434737682
45	ZG	-2.3458975320293	-0.876200124156334	-0.540193502981221	0.335431545510793	M	-0.37172452039794	no	1.27211533235721
45	ZM	-0.702437427758416	-0.876200124156334	-0.540193502981221	0.335431545510793	F	1.56010061144902	no	-1.65810921961603
46	ZL	-0.753723819170627	-0.144790279710054	-0.540193502981221	0.965487437304482	M	-0.136369968620297	no	0.130967143748993
47	KA	1.46523354355657	-0.48136084648178	-0.540193502981221	0.262375690004001	F	-0.576159370106774	yes	0.581193063434901
47	KY	1.37943589113597	-0.48136084648178	-0.540193502981221	0.262375690004001	F	0.835023910142426	no	-0.802108948972766
48	KA	0.420480464721103	0.722784942145221	-0.540193502981221	1.00920380555568	F	-0.5495527215083	no	0.272781122675795
48	ZL	-1.9017719065762	0.591130244028276	-0.540193502981221	1.3245957785317	M	-0.115694884130449	no	0.380770876684759
49	ZL	0.266734991585823	0.465092742057587	-0.540193502981221	1.53756959706916	M	-0.115397156494544	no	-0.0544577923061549
50	ZK	0.688764019163814	0.228766823523378	-0.540193502981221	1.03908776082127	M	-1.22149227032393	no	0.365525170407336
51	NK	-0.753723819170627	0.228766823523378	-0.540193502981221	0.0258049309153808	M	0.906090932984158	no	0.400323895561464
52	KA	0.917860955753336	1.45005504944333	-0.540193502981221	-0.987728543405086	F	-0.548001010111058	no	0.865797375119208
52	KS	-0.258311802305323	2.01902828904686	-0.540193502981221	-1.23732492773984	M	-1.38438010985482	no	0.0157539940188597
52	KU	1.25762328223243	2.01902828904686	-0.540193502981221	-1.23732492773984	F	1.07233917808359	no	-0.114697377209131
52	KY	-1.31466976463034	1.45005504944333	-0.540193502981221	-0.987728543405086	F	0.84697448424234	no	-0.282892950912745
52	OK	0.0489688160039322	0.646848870880488	-0.540193502981221	0.651586277628224	F	-0.222738130792637	no	-0.0346823312890703
53	KU	-0.753723819170627	2.01902828904686	-0.540193502981221	-2.37513902198562	F	1.0729155045819	no	0.60250947163388
54	KC	1.48011586558529	-2.0318206447273	-0.540193502981221	-1.09408088421992	M	-1.59441439801156	yes	0.0767409747215222
54	NB	0.420480464721103	-1.95494413790811	-0.540193502981221	-0.0237792950083546	F	1.86012151998272	no	0.0447453988221321
54	NT	1.87851556448026	-1.95494413790811	-0.540193502981221	-0.0237792950083546	F	-0.838734928357717	yes	0.00674858151770052
54	OK	-0.309598193717534	-1.96970633690941	-0.540193502981221	0.174819307410867	F	0.0169419728144553	no	-0.0505109581862236
55	MS	-0.210828020495457	0.406967239201785	-0.540193502981221	0.963438036039732	M	0.477287792095852	no	-0.34915822399393
56	KR	0.0335286029191834	0.519219831999006	-0.540193502981221	1.32844105736577	F	-0.593210119443325	no	-0.184597057651499
56	NB	-1.45764628112311	0.422882676683461	-0.540193502981221	1.14897455635928	F	1.86988918262097	no	0.302246870556042
56	PS	-0.258311802305323	0.660111529168868	-0.540193502981221	1.18146001389126	M	-0.162816337088651	no	0.413581451497636
56	SQ	-0.210828020495457	0.471296659956538	-0.540193502981221	0.934574510942872	M	0.477495053652313	no	-0.570728617803781
57	OK	0.338572786715775	0.589128882864267	-0.540193502981221	0.444071979636888	F	0.049026131694574	no	0.10190083905925
58	MS	-0.493926982671239	0.86172183954839	-0.540193502981221	0.331357371024733	M	0.479566227260473	no	-0.593967441890649
59	NB	0.428967182664425	0.796922108486434	-0.540193502981221	0.597006831613501	F	1.8711281693609	no	0.117136985929407
59	NT	1.78411904535537	0.796922108486434	-0.540193502981221	0.597006831613501	F	-0.782294845893148	yes	0.0665739329716024
60	NB	-0.0678515040026843	0.907582726956812	-0.540193502981221	0.838489286396291	F	1.87157043747153	no	-0.166841585006001
60	NT	-1.64197507007681	0.907582726956812	-0.540193502981221	0.838489286396291	F	-0.780059347250631	no	0.277609845062354
61	NB	0.0640456960268482	1.14154276636074	-0.540193502981221	0.966444815175737	F	1.87183574099719	no	0.205187420959324
61	NT	1.07406507405396	1.14154276636074	-0.540193502981221	0.966444815175737	F	-0.778719511899733	no	-0.0132289209684188
62	NT	1.26680964514093	1.12357804870462	-0.540193502981221	1.12549384431084	F	-0.777380772230039	no	0.0558101021459601
63	NT	1.93316895175059	1.15025824409177	-0.540193502981221	1.11454238227617	F	-0.776488886944279	no	0.0511194689464757
64	NB	0.121037715856813	1.12618920900189	-0.540193502981221	1.05923167012741	F	1.87245461540364	no	0.24171400687139
64	NT	1.44137352682415	1.12618920900189	-0.540193502981221	1.05923167012741	F	-0.775597487302584	no	-0.0521673716677652
65	NT	1.34606680980473	1.07455819935835	-0.540193502981221	1.04723752648609	F	-0.774706572776365	no	-0.0223894420655578
65	OK	1.21209378343242	1.07273447289448	-0.540193502981221	0.348265399128057	F	0.0552072560427683	no	0.373840231549004
66	NT	-0.0498013572181456	1.15455155685335	-0.540193502981221	1.25517371303639	F	-0.773816142837889	no	0.0601086623937663
67	NB	-0.753723819170627	1.11175909368221	-0.540193502981221	1.35668580411929	F	1.87324996744573	no	0.083928336557889
67	NT	-0.530550541142712	1.11175909368221	-0.540193502981221	1.35668580411929	F	-0.771592184607626	no	0.0685142742031487
68	MS	-0.0151584427886678	0.876535670831051	-0.540193502981221	1.22774021480134	M	0.485970263119537	no	-0.593555270429481
68	NB	-0.283441997231378	1.01212174514369	-0.540193502981221	1.51195106570222	F	1.87351499894597	no	0.106642221981828
68	NT	-0.309598193717534	1.01212174514369	-0.540193502981221	1.51195106570222	F	-0.77025925843694	no	0.144407460638386
69	NT	-1.01352065567002	0.907582726956812	-0.540193502981221	1.6780189685207	F	-0.769371243551307	no	0.0665288811066392
70	KB	-0.309598193717534	1.00416409526182	-0.540193502981221	1.06013513092575	F	-1.57396919415993	no	0.99871516190714
70	KR	0.469792315780632	1.00416409526182	-0.540193502981221	1.06013513092575	F	-0.575370617790133	no	-0.198398909124594
70	KW	-0.210828020495457	1.00416409526182	-0.540193502981221	1.06013513092575	F	1.10599998018213	no	-0.111589488588627
70	ZL	0.160683628221715	1.24963609537355	-0.540193502981221	1.6411023828857	M	0.15055113637621	no	-0.456943034127236
71	KR	-0.0864249156896186	1.02150836709661	-0.540193502981221	0.994486055976184	F	-0.574188201414044	no	0.0108624631154492
71	ML	1.25064603175476	-0.0900438841297414	-0.540193502981221	1.12183458221252	F	1.38979334725486	no	-0.154212780413901
71	MN	0.824960177809295	-0.0900438841297414	-0.540193502981221	1.12183458221252	F	-0.838271894723877	no	-0.119388755673944
72	KW	-0.870544139177244	0.948330518265827	-0.540193502981221	0.807110779519263	F	1.10656457939501	no	0.166386252226399
72	KZ	-1.31466976463034	1.08535510805494	-0.540193502981221	1.44906917208681	M	0.193016046830621	no	-0.304899082938331
72	NT	0.121037715856813	0.804976248940989	-0.540193502981221	1.81394572345619	F	-0.766710085444532	no	-0.00639107039570943
72	RF	-0.12526940476383	-0.167463674679798	-0.540193502981221	0.102394475922333	F	-1.70300923227247	no	-1.58113990634544
72	RS	-0.188343684129023	-0.167463674679798	-0.540193502981221	0.102394475922333	F	-0.0847254320954415	no	0.757220985360057
73	HW	1.16841939356495	0.646848870880488	-0.540193502981221	1.84747193483892	M	0.33103459869529	no	-0.304978651857135
73	KC	0.591864614679103	0.465092742057587	-0.540193502981221	1.75940691547015	M	-1.47745745194174	yes	-0.210388711840933
73	ML	0.851661451178492	-1.2051810617063	-0.540193502981221	0.797727759042583	F	1.39062406877841	no	0.478495933268877
73	MN	0.185813823147771	-1.2051810617063	-0.540193502981221	0.797727759042583	F	-0.835034321183638	no	1.35460038056082
73	NT	-0.283441997231378	0.646848870880488	-0.540193502981221	2.16868598458848	F	-0.764053246232987	no	0.145788806404022
73	ZF	-0.426418513724151	0.746276643487502	-0.540193502981221	2.66022401205681	M	1.05509999459259	no	-0.149563988657384
74	NT	-0.258311802305323	2.01902828904686	-0.540193502981221	2.30426194270251	F	-0.762284412563843	no	0.0623560289455466
75	NB	-1.19784944462372	0.98620857346526	-0.540193502981221	-0.174635820934729	F	1.90804132653657	no	0.224968230308776
75	NT	0.14773898922601	0.98620857346526	-0.540193502981221	-0.174635820934729	F	-0.603606695773716	no	-0.0288655820520558
76	HW	0.992017359366315	-0.144790279710054	-0.540193502981221	-0.521710505050431	M	0.415831607912301	no	-0.302265621166254
76	KC	0.762981846142356	1.60998745047949	-0.540193502981221	-2.37513902198562	M	-1.23382530208341	no	0.277163191461884
76	KH	1.28700970872303	-1.37270994930499	-0.540193502981221	-0.0104909986937874	F	-1.70300923227247	no	0.100529401754396
76	KL	-0.569395030216923	1.60998745047949	-0.540193502981221	-2.37513902198562	F	1.25758142273632	no	0.0710685755850337
77	HW	-1.64197507007681	-0.425097042210243	-0.540193502981221	-0.561442081089312	M	0.416907273501643	no	0.470697440334202
77	KB	-1.31466976463034	0.0820709699569108	-0.540193502981221	-0.501082328699305	F	-1.30737255937649	no	0.844974753464369
77	KC	0.98850645832233	0.56155659646716	-0.540193502981221	-2.37513902198562	M	-1.23088042738835	no	-0.251478213744705
77	KZ	-0.8094753006898	-0.394005429201124	-0.540193502981221	-0.0626346564076974	M	0.287628328439775	no	0.49584385633242
77	NB	1.37559912615435	-0.0900438841297414	-0.540193502981221	-0.340350930097718	F	1.9087331253537	no	-0.276823565865842
77	NT	1.50417643358888	-0.0900438841297414	-0.540193502981221	-0.340350930097718	F	-0.600400711098589	no	-0.102037083909249
78	HW	-0.65495364594855	-0.0900438841297414	-0.540193502981221	-0.340350930097718	M	0.417982232763806	no	-0.12415724618769
78	KC	0.0787759502163862	0.746276643487502	-0.540193502981221	-2.37513902198562	M	-1.22794084067369	no	-0.0117452878387781
78	NB	-0.309598193717534	0.331299104866133	-0.540193502981221	0.102394475922333	F	1.9091653512048	no	0.05548723341944
78	NT	-0.0864249156896186	0.331299104866133	-0.540193502981221	0.102394475922333	F	-0.598400154328146	no	0.113980346591512
79	KC	1.28921534889545	0.228766823523378	-0.540193502981221	-2.37513902198562	M	-1.22559296590547	no	-0.574164685468575
79	NB	-1.01352065567002	-0.167463674679798	-0.540193502981221	0.716054934202995	F	1.90951104973876	no	0.299395037770074
79	NT	0.328790339640543	-0.167463674679798	-0.540193502981221	0.716054934202995	F	-0.596801467285542	no	0.0743332120601345
80	NT	1.71207436038269	-0.167463674679798	-0.540193502981221	0.716054934202995	F	-0.594805301446791	no	0.014990517737183
80	NB	0.53730078472772	-0.167463674679798	-0.540193502981221	0.716054934202995	F	1.90994307027317	no	0.173070247090636
81	KC	0.571943699157198	-0.953001922736941	-0.540193502981221	-2.37513902198562	M	-1.21973796895777	no	0.22872354121611
81	KL	-1.09907927140164	-0.953001922736941	-0.540193502981221	-2.37513902198562	F	1.26066705387341	no	1.84133438608722
81	NT	1.66362686522903	-0.774363877501093	-0.540193502981221	0.370406982298893	F	-0.592811566696006	no	-0.169237991844999
82	NT	1.85345558355212	-1.37270994930499	-0.540193502981221	0.716054934202995	F	-0.591218325303559	yes	0.0677113082585376
83	NT	1.42198245627701	-0.953001922736941	-0.540193502981221	-2.37513902198562	F	-0.589626633003618	no	0.0722082883087862
84	KC	2.23582745560769	-0.953001922736941	-0.540193502981221	-2.37513902198562	M	-1.21448631640061	no	-0.890315883516159
84	KL	0.0177071117289422	-0.953001922736941	-0.540193502981221	-2.37513902198562	F	1.26182266775831	no	-0.388003611264408
84	NB	-0.938052608124332	-0.953001922736941	-0.540193502981221	-2.37513902198562	F	1.91115212158479	no	0.401073364617062
84	NT	0.298513628391774	-0.953001922736941	-0.540193502981221	-2.37513902198562	F	-0.589228951621479	no	0.211981520695386
84	OK	-0.23413014617185	-1.49081453994677	-0.540193502981221	-2.37513902198562	F	0.169421575877608	no	0.0320045669423626
85	NB	0.244638393710721	0.119088689917805	-0.540193502981221	0.191452243895873	F	1.93216724202952	no	0.0134680570335845
85	NT	0.92567492866164	0.119088689917805	-0.540193502981221	0.191452243895873	F	-0.494597449873786	no	0.0102984499259797
85	OK	-0.283441997231378	0.133511618211006	-0.540193502981221	0.564430000651198	F	0.229591638866928	no	0.773130732418294
86	FK	-1.9017719065762	0.131064336084385	-0.540193502981221	0.16364588529402	M	-0.0569142308382333	no	-0.0220835768841055
86	JS	1.73882208422583	0.691286500881676	-0.540193502981221	0.0782350696752958	M	-1.00993004832061	no	-4.01857960522156
86	KR	2.00043558720269	0.10167906489972	-0.540193502981221	0.240699523308671	F	-0.328094609128359	yes	-0.126547049834346
86	KS	0.0335286029191834	0.718549720273893	-0.540193502981221	0.280301348871179	M	-0.565543145597623	no	1.81721842838535
86	KZ	-1.64197507007681	-0.265616591277725	-0.540193502981221	0.660606473852394	M	0.351082724138664	no	0.955861908064253
87	NT	-0.166621677224762	0.393463357423896	-0.540193502981221	0.0160011487208484	F	-0.490474354524996	no	0.0758076128489694
88	JS	-2.3458975320293	0.719907976297657	-0.540193502981221	-0.0133787659603146	M	-1.00530922084815	no	4.3941062533517
88	KC	0.461832737182035	0.67312240900397	-0.540193502981221	0.211506419497561	M	-1.07015157431635	no	-1.04200527569621
88	KH	0.642144347852243	0.832353542328282	-0.540193502981221	0.0762461967602074	F	-1.48843983544691	no	-0.447318157090153
88	KR	-1.09907927140164	0.187621593830308	-0.540193502981221	-0.0698691493499444	F	-0.325046403300171	no	0.158711027564294
88	MS	-1.9017719065762	0.0736974160936246	-0.540193502981221	0.222705561837988	M	0.622388103038662	no	0.480474257700814
88	NB	-1.09907927140164	0.431955974290495	-0.540193502981221	-0.0504603576911432	F	1.93335999647319	no	0.111899002092718
88	NK	-0.870544139177244	0.275470909255329	-0.540193502981221	0.309161712417269	M	1.15070099105943	no	-0.0314663380828209
88	OK	1.05213058568949	0.681659933440289	-0.540193502981221	0.387772904501781	F	0.232964031999132	no	-1.38109965367696
88	RF	-1.19784944462372	0.702914662745665	-0.540193502981221	0.236377370432947	F	-1.23973099175485	no	1.42871249408155
88	ST	-1.9017719065762	0.435171820771583	-0.540193502981221	-0.311020303380926	F	-1.13711280051678	no	0.287734216087843
88	UP	-2.3458975320293	0.120903333867845	-0.540193502981221	-0.298352221565112	F	-0.0543309921828583	no	-0.048642049337071
89	HW	0.967027201122572	0.331299104866133	-0.540193502981221	0.724890707838356	M	0.479359227778434	no	-0.0982311216503098
89	JS	0.53730078472772	1.21422174841546	-0.540193502981221	0.22849592253141	M	-1.00070139963128	no	2.93168746490258
89	KR	1.48823685943537	0.298429289663281	-0.540193502981221	0.0809531586225914	F	-0.322003862700328	no	-0.344448543339087
90	KC	-1.31466976463034	0.85551040612753	-0.540193502981221	0.00297129801986883	M	-1.06057812363238	no	-0.273428602976593
90	KR	-1.45764628112311	0.663559564005523	-0.540193502981221	0.118950037819384	F	-0.318966966309726	no	-0.0473655578369545
91	NB	-1.19784944462372	0.666647995986287	-0.540193502981221	0.316781849017352	F	1.9354026987054	no	0.0177276515930852
91	NT	-1.31466976463034	0.666647995986287	-0.540193502981221	0.316781849017352	F	-0.480397838989992	no	0.169119393402959
91	OK	-0.610747302677855	0.626466762220137	-0.540193502981221	0.178957591156075	F	0.238729163362606	no	-0.0831860674773438
92	KB	0.665878092162252	1.21422174841546	-0.540193502981221	0.429294228608883	F	-1.12438162080358	no	-4.63156353082069
92	KC	-2.3458975320293	0.989244968959779	-0.540193502981221	-0.0392640866441314	M	-1.05581231123729	no	0.645857200897196
92	KR	-1.19784944462372	1.21422174841546	-0.540193502981221	0.429294228608883	F	-0.315935693226014	no	-0.0172815251272655
93	KC	-0.23413014617185	1.05092716561879	-0.540193502981221	-0.101403173652869	M	-1.05000620828933	no	-0.545632094502496
93	KH	0.623748696698388	0.754610850950666	-0.540193502981221	0.132590143575258	F	-1.46247597515803	no	-0.296309282942689
93	OK	-0.938052608124332	0.530745647046533	-0.540193502981221	-0.159402112079652	F	0.242082804515164	no	0.687208293584362
94	HW	-0.258311802305323	1.43871355204221	-0.540193502981221	0.607393509709245	M	0.485764071872772	no	-0.112169011622612
94	JS	0.683118715355377	1.48485692140441	-0.540193502981221	0.432315108059091	M	-0.984928560459732	no	0.0724500034195572
94	KS	1.27811042903417	1.02575255306244	-0.540193502981221	0.614364488948352	M	-0.546450768137704	no	-1.11029893085303
94	NB	-1.01352065567002	0.936994931179024	-0.540193502981221	0.742737775315668	F	1.93676308553056	no	0.180093063122531
94	NT	-0.395156809449161	0.936994931179024	-0.540193502981221	0.742737775315668	F	-0.474455707596515	no	0.121984489746545
94	SQ	-1.31466976463034	1.22787686780479	-0.540193502981221	0.523303551748917	M	0.629958314917315	no	0.212202441738506
95	KB	0.660026564394077	1.52280187155016	-0.540193502981221	0.22849592253141	F	-1.11448669570625	no	-0.221659605012695
95	KR	0.53730078472772	1.52280187155016	-0.540193502981221	0.22849592253141	F	-0.309889933948514	no	-0.264340277544112
96	HW	-0.8094753006898	1.80531140691927	-0.540193502981221	0.0166111879283426	M	0.487618858829382	no	0.10100276098465
96	KC	-0.610747302677855	1.76849781539017	-0.540193502981221	0.0634083381861431	M	-1.04422062494478	no	-0.0958607227779587
96	KR	-0.258311802305323	2.01902828904686	-0.540193502981221	-1.07509919521188	F	-0.3085494586216	no	-0.390345901290516
1	RE	1.26223292684364	-1.3099645066147	-0.272492050279475	0.388833513113941	F	-0.530644859066641	yes	-0.705082886638007
1	PS	0.642144347852243	-0.944894561641483	-0.272492050279475	0.442947399068289	M	-0.677033237570614	yes	0.841892592622013
2	ZM	0.636070957949798	-1.57277143015223	-0.272492050279475	-0.617510030766297	F	1.51212088181261	no	-0.0928600187691149
2	ZG	-0.166621677224762	-1.57277143015223	-0.272492050279475	-0.617510030766297	M	-0.533332648531842	no	-0.547312044752397
2	ZK	0.160683628221715	-1.57277143015223	-0.272492050279475	-0.617510030766297	M	-1.55377618427989	no	0.283572302214791
3	KU	0.636070957949798	-1.69621419724869	-0.272492050279475	0.179508369444926	F	0.997747178191711	no	0.0885242024406123
3	KN	-0.65495364594855	-1.69621419724869	-0.272492050279475	0.179508369444926	F	-0.729901079233697	no	0.055734711149425
3	KS	0.277503948228331	-1.69621419724869	-0.272492050279475	0.179508369444926	M	-1.74919381925692	no	-0.228716869265069
3	KL	0.277503948228331	-1.2051810617063	-0.272492050279475	0.408726264133225	F	0.997747178191711	no	-0.936323080954926
3	KM	-1.45764628112311	-1.2051810617063	-0.272492050279475	0.408726264133225	F	-0.756989350044925	no	1.00916685062407
4	NR	0.654121104734336	-1.70379223912052	-0.272492050279475	-0.112207349501431	F	-0.349592466850451	no	-0.0690237435892489
4	HW	-0.23413014617185	-1.59607281839881	-0.272492050279475	0.0345324691697588	M	-0.0448938399674734	no	0.12116328372447
4	ZL	1.02941851239606	-1.53743544258519	-0.272492050279475	0.734190458146643	M	-0.272110055693539	no	-0.299800974407131
5	SB	0.420480464721103	-2.05276798609709	-0.272492050279475	-1.04740860130945	F	0.884090838286326	no	-0.183968484305322
7	NB	1.60720550613983	-1.97161356460884	-0.272492050279475	-0.28837485163957	F	1.73985052401103	no	0.0746493266577084
7	NT	1.62700330675756	-1.97161356460884	-0.272492050279475	-0.28837485163957	F	-1.59074469147258	no	0.0241461027217541
7	NR	0.298513628391774	-1.88526628691367	-0.272492050279475	-0.20439277153053	F	-0.34444826422576	no	0.745631779192501
8	HW	0.604809253674808	-1.87633391477979	-0.272492050279475	0.102394475922333	M	-0.0400534256529606	yes	-0.227246163332918
8	HT	0.617497546262863	-2.05276798609709	-0.272492050279475	1.59532247199648	F	1.05451736075727	yes	0.0792706634756598
8	HL	0.591864614679103	-2.05276798609709	-0.272492050279475	1.59532247199648	F	-1.13156533535895	no	0.536298696293924
8	HY	0.544380832869237	-2.05276798609709	-0.272492050279475	1.59532247199648	F	-2.52233509499015	no	0.362477608840284
8	ML	0.0931751592746268	-2.05276798609709	-0.272492050279475	1.84747193483892	F	1.20687269103809	no	0.594277413409156
8	MN	0.0931751592746268	-2.05276798609709	-0.272492050279475	1.84747193483892	F	-1.70851458831892	no	0.298535718760005
9	ZD	-0.105552838737318	-0.366233314490335	-0.272492050279475	-0.413912446020674	M	-1.0840794856984	no	0.125970924150525
9	ZG	0.683118715355377	-0.374410003608434	-0.272492050279475	-0.177260623679628	M	-0.456757638992687	no	-3.33002001504784
9	ZL	0.107257876433435	-0.366233314490335	-0.272492050279475	-0.413912446020674	M	-0.210072261795994	no	0.111331884382233
9	ZM	-0.753723819170627	-0.374410003608434	-0.272492050279475	-0.177260623679628	F	1.53444023454732	no	1.45533287716539
10	KL	-1.31466976463034	-0.540101483248837	-0.272492050279475	0.199837109283199	F	1.02689699673696	no	0.311281499385332
10	KS	1.15226548325577	0.253129063911064	-0.272492050279475	-0.35466031053706	M	-1.59882893210654	yes	-0.0597324779158045
10	NB	1.08324047434065	-0.667443854559319	-0.272492050279475	-0.350391842744915	F	1.7569187344766	no	0.113984708619123
10	NR	1.15769549742651	-0.503342576969025	-0.272492050279475	-0.200870833380527	F	-0.284276637727705	no	-0.129215890261596
10	NT	1.40932995809903	-0.667443854559319	-0.272492050279475	-0.350391842744915	F	-1.4645108485108	no	-0.0368545409439278
10	ZL	-0.426418513724151	-0.445278818308904	-0.272492050279475	-0.424974093925436	M	-0.209756867246992	no	0.27972316526281
11	NB	1.18157669032476	-0.713055385335824	-0.272492050279475	-0.336458460428408	F	1.75701358949888	no	0.100614673934725
11	NR	0.298513628391774	-0.522210796522119	-0.272492050279475	-0.197608125592539	F	-0.283946619502313	no	0.950807362737518
11	NT	1.17634614832002	-0.713055385335824	-0.272492050279475	-0.336458460428408	F	-1.46383227631392	no	0.0273888990728846
11	ZG	-1.31466976463034	-0.420867678880548	-0.272492050279475	-0.28136875622037	M	-0.456024355485905	no	1.42119266673333
11	ZL	1.0489348791279	-0.524303472522035	-0.272492050279475	-0.462586573130464	M	-0.209441533450097	no	-0.793105199156385
12	KZ	0.937220066910118	-0.906503646548756	-0.272492050279475	-0.420689428499188	M	-0.157614960537295	no	-0.286648696215393
12	NB	1.50888199577124	-0.777795373183845	-0.272492050279475	-0.294527778707427	F	1.75710843902534	no	0.00446814691310614
12	NT	1.13848564383239	-0.777795373183845	-0.272492050279475	-0.294527778707427	F	-1.46315398527396	no	0.0365851308249937
12	ZL	-0.610747302677855	-0.524303472522035	-0.272492050279475	-0.45731565323801	M	-0.209126260381906	no	0.465315496596311
13	HW	0.328790339640543	-0.567729699842546	-0.272492050279475	0.200731037854732	M	0.0152936537610954	no	-0.122406140835257
14	KZ	0.185813823147771	-0.663997245986386	-0.272492050279475	0.16364588529402	M	-0.151516777283251	no	-0.218849031668902
14	KW	-0.166621677224762	-0.713055385335824	-0.272492050279475	0.094737128183658	F	0.918327389112658	no	0.151766733464879
15	TK	-0.753723819170627	0.840328996627458	-0.272492050279475	-1.49015580781966	M	1.8301011056465	no	0.304491843745408
16	FD	-1.31466976463034	0.146494685107933	-0.272492050279475	-0.367776548714828	M	-0.076855658933606	no	1.91201843733093
16	FD	-0.870544139177244	0.146494685107933	-0.272492050279475	-0.367776548714828	M	-0.076855658933606	no	-1.78184691386908
16	KW	-0.753723819170627	0.393463357423896	-0.272492050279475	0.667412317081164	F	0.924332618866165	no	-0.0111987698605807
16	KZ	-1.31466976463034	0.335321149240367	-0.272492050279475	-0.182162773847352	M	-0.139992441943937	no	0.210877506742918
16	NR	-0.283441997231378	0.323364120786743	-0.272492050279475	-0.221807567488476	F	-0.264592367682437	no	0.335352904100215
16	RS	1.61915743928687	1.25634897981735	-0.272492050279475	-0.340350930097718	F	-0.487482248777214	yes	-0.344738841747703
17	HW	0.617497546262863	0.00177111996690214	-0.272492050279475	-0.242661354836548	M	0.0262512274795071	no	-0.211165987279756
18	KE	-0.870544139177244	2.01902828904686	-0.272492050279475	-1.23732492773984	F	-0.598800070148267	no	1.4370293701001
18	RS	1.33999341990228	1.37089694461954	-0.272492050279475	-0.261220858715046	F	-0.486735076057019	no	-1.54626726361216
18	SE	0.0931751592746268	0.0133361993199136	-0.272492050279475	-0.155852104490628	F	1.41827073348582	no	-0.191180643926224
18	SM	0.0931751592746268	0.389405580104138	-0.272492050279475	-0.0455492364061705	M	0.0265242292981235	no	0.198640648189855
18	VR	0.747785770167581	-0.161541565296886	-0.272492050279475	-0.405208584012877	F	-0.430564193765271	no	0.0901293244152824
19	RS	1.26452537235659	1.37089694461954	-0.272492050279475	-0.261220858715046	F	-0.486361617540168	no	-0.396919813649093
20	KR	-0.0498013572181456	0.722784942145221	-0.272492050279475	0.930035370997558	F	-1.14100724171135	no	0.0518630005767403
20	KW	-0.0498013572181456	0.722784942145221	-0.272492050279475	0.930035370997558	F	0.925121143230681	no	-0.115156697468903
21	TK	1.20459968820873	0.966494197166139	-0.272492050279475	-1.59611944688122	M	1.83073595719933	no	-0.617663716729391
21	ZL	-1.19784944462372	0.0900941619780484	-0.272492050279475	-0.223039203885659	M	-0.189074039202736	no	-0.0748116959671775
22	KT	-1.01352065567002	-1.2051810617063	-0.272492050279475	0.193895768903807	M	0.0235187023891857	no	1.34405894719575
22	NR	-0.870544139177244	-0.822380219860118	-0.272492050279475	0.280301348871179	F	-0.237746839036113	no	0.345726367279507
22	RS	0.829488379252172	-1.17313809793684	-0.272492050279475	-1.01832280368873	F	-0.456757638992687	yes	-0.81680170018681
22	SQ	-0.870544139177244	-1.09700291767767	-0.272492050279475	0.0166111879283426	M	0.234407219340489	no	0.145699062452704
22	ZK	-1.45764628112311	-1.166170137752	-0.272492050279475	-0.0378620849733359	M	-1.32161599110015	no	0.179695231718825
22	ZM	-1.19784944462372	-1.166170137752	-0.272492050279475	-0.0378620849733359	F	1.55001384594142	no	-1.08113407239486
23	NB	0.121037715856813	-0.970546523729662	-0.272492050279475	0.507133689683398	F	1.77052158122707	no	0.126121359718098
23	NT	0.233297604957637	-0.970546523729662	-0.272492050279475	0.507133689683398	F	-1.36958249515474	no	0.0504471343951545
24	KR	0.995509127339622	-1.26581760271234	-0.272492050279475	-0.435893290192842	F	-1.09704205083111	no	-0.896581786389768
24	KW	-1.9017719065762	-1.26581760271234	-0.272492050279475	-0.435893290192842	F	0.937686150911954	no	0.696426557995272
24	NK	-0.610747302677855	-1.47914385976549	-0.272492050279475	0.342667025724692	M	0.879557849705413	no	0.179323690114431
24	NT	-0.870544139177244	-0.970546523729662	-0.272492050279475	0.491169813694257	F	-1.3689421449015	no	0.152112297101565
24	ZL	-1.45764628112311	-1.29491397741802	-0.272492050279475	0.305963883793453	M	-0.164656069893089	no	0.311666737548661
25	KA	-1.31466976463034	-0.311693114430545	-0.272492050279475	1.0504514784248	F	-0.613262494137336	no	3.76291664108893
25	KY	-0.0322457977506176	-0.311693114430545	-0.272492050279475	1.0504514784248	F	0.819457497435786	no	-0.581664077777291
25	NB	-0.309598193717534	-1.00424168203821	-0.272492050279475	0.511625310555816	F	1.77070971607777	no	0.103689177916906
25	NR	0.0177071117289422	-1.0070387955913	-0.272492050279475	0.432315108059091	F	-0.236784714176491	no	-0.510847049944318
25	VR	1.14678905814484	-1.2051810617063	-0.272492050279475	1.52947628942071	F	-0.400525637195191	no	-0.719293112925283
26	KW	0.385362753799079	-1.4800801595473	-0.272492050279475	-0.31798168772161	F	0.937999043764882	no	-0.0582013420835062
27	HW	-1.01352065567002	-1.16160810046955	-0.272492050279475	0.327203435394496	M	0.0498336900772365	no	-0.189003786289915
27	KR	-1.01352065567002	-1.44809055429459	-0.272492050279475	-0.0916351460690574	F	-1.09541610591858	no	0.264111322248065
27	KW	-0.870544139177244	-1.44809055429459	-0.272492050279475	-0.0916351460690574	F	0.93815546776782	no	-0.515286305560733
27	KZ	-0.210828020495457	-1.43932401469296	-0.272492050279475	-0.00538321457668576	M	-0.113611926872124	no	-0.845204822317288
27	MS	0.53014162826616	-1.36188973008881	-0.272492050279475	0.571169764881343	M	0.235608904340145	no	-0.497987447927886
27	NB	-0.702437427758416	-1.05350778653305	-0.272492050279475	0.378373172147745	F	1.77089782930998	no	0.123650470113647
27	NT	-1.9017719065762	-1.05350778653305	-0.272492050279475	0.378373172147745	F	-1.36702259564715	no	0.339644131220539
27	ZF	-1.09907927140164	-1.31661785923892	-0.272492050279475	0.0959751613595193	M	0.880044127861827	no	0.243483995659133
28	HW	-0.610747302677855	-1.22793436669242	-0.272492050279475	0.338735888362817	M	0.0501027877028163	no	-0.0787318138564468
28	KA	-0.426418513724151	-0.931709595323004	-0.272492050279475	0.877668497769353	F	-0.612052400154781	no	2.06415519539155
28	MS	1.57136996626156	-1.49081453994677	-0.272492050279475	0.653050479713381	M	0.235849135524308	no	-0.688584904281542
28	RE	-0.0498013572181456	-1.51029198350239	-0.272492050279475	0.131662677486057	F	-0.399462959195184	no	-0.203556216937601
29	KA	1.23884573806227	-0.97672887138501	-0.272492050279475	0.930035370997558	F	-0.611649234187585	yes	1.73355626985207
29	KT	-0.0498013572181456	-1.57309107623946	-0.272492050279475	0.312952294980245	M	0.0254319487561668	no	-2.97227556581803
29	KZ	-0.753723819170627	-1.46226788457875	-0.272492050279475	-0.195563207522611	M	-0.113017282695036	no	0.248790837340415
29	MS	1.61915743928687	-1.48427643369987	-0.272492050279475	0.680503265395946	M	0.236089331460697	no	-0.894361788303191
29	NB	-1.9017719065762	-1.2439686914441	-0.272492050279475	0.370406982298893	F	1.77108592092868	no	0.591804977206766
29	RE	0.338572786715775	-1.49743740511109	-0.272492050279475	0.109637670524708	F	-0.39910888643474	no	-1.45597869347496
29	SQ	-0.23413014617185	-1.43654006445169	-0.272492050279475	0.0911098643983423	M	0.236089331460697	no	-0.0275996396879982
29	WL	0.617497546262863	-1.70527503274125	-0.272492050279475	-0.28837485163957	F	0.938468270940936	no	-0.0906921791143234
29	ZL	-0.493926982671239	-1.52351309339088	-0.272492050279475	0.349541458622809	M	-0.163122815681988	no	-0.181567005640556
30	SQ	-0.493926982671239	-1.41993581723809	-0.272492050279475	0.124271249048855	M	0.236329492159655	no	-0.286546625637611
30	MS	0.121037715856813	-1.54771109059283	-0.272492050279475	0.681283094226658	M	0.236329492159655	no	-0.0778915427234663
31	HW	0.665878092162252	-1.28668176242183	-0.272492050279475	0.320132788159307	M	0.050909815277219	no	-0.729135878812147
31	NR	-1.31466976463034	-1.32361878442836	-0.272492050279475	0.537853074307762	F	-0.234862159168063	no	1.07683859967633
31	RE	-0.530550541142712	-1.54771109059283	-0.272492050279475	0.194674830889637	F	-0.398400970574402	no	0.43644193272354
31	SQ	-0.426418513724151	-1.41822787629001	-0.272492050279475	0.0911098643983423	M	0.236569617631524	no	0.141557053175229
32	HW	-0.530550541142712	0.267436436885128	-0.272492050279475	-0.401294165960657	M	0.0613651297251832	no	-0.310433661117107
32	SQ	-0.459284068241761	0.228766823523378	-0.272492050279475	-0.669745383023121	M	0.245907143591886	no	-0.242836387880805
32	ZM	-1.9017719065762	0.111338494497022	-0.272492050279475	-0.613338606630061	F	1.55517229958098	no	0.317432751555959
33	SQ	-0.870544139177244	0.326279841085547	-0.272492050279475	-0.604927039577895	M	0.246145868404781	no	-0.14861160633009
34	JT	0.726946930649696	0.511136483604379	-0.272492050279475	-1.43854348081348	F	-0.707949961468288	no	-0.286810253158326
35	HW	-1.45764628112311	0.469453806242926	-0.272492050279475	-0.405208584012877	M	0.0621666256538124	no	-0.0375290117668054
35	MS	-0.336867749019658	0.10538968311533	-0.272492050279475	-0.53024085037148	M	0.246623213619279	no	-1.27344846565245
35	RE	-1.01352065567002	0.144113807360297	-0.272492050279475	-0.769431418317481	F	-0.383605017290228	no	-0.515902549723362
36	SB	1.27586616110968	0.832353542328282	-0.272492050279475	-1.77921811747934	F	0.94564629678394	no	-0.289573870415938
37	HW	1.47519339960241	0.556211423460365	-0.272492050279475	-0.267192887798751	M	0.0656352473116461	yes	-0.303496543886962
37	NB	1.31298912555918	0.40907923434905	-0.272492050279475	-0.21064942894188	F	1.77643746745375	no	0.0474757014675559
37	NT	1.52432220885598	0.40907923434905	-0.272492050279475	-0.21064942894188	F	-1.32972178569159	yes	0.0817785326604877
37	SQ	0.348208123737009	0.571548276049441	-0.272492050279475	-0.675330431958443	M	0.249722569415779	no	0.0331929211063928
37	ZF	-0.493926982671239	1.03274680471432	-0.272492050279475	-1.07509919521188	M	0.889578360298521	no	-0.238465792513966
38	NB	1.28034686354684	0.156683523049557	-0.272492050279475	-0.264278083991913	F	1.77653119826031	no	-0.189805511337859
38	NT	1.99752644332949	0.156683523049557	-0.272492050279475	-0.264278083991913	F	-1.32909683611289	yes	0.0320241197424877
38	SQ	-1.45764628112311	0.517383812609083	-0.272492050279475	-0.691836188724373	M	0.249960738529679	no	0.841292869106919
39	HW	-0.493926982671239	0.587712809733351	-0.272492050279475	-0.126973660959965	M	0.0661682297033071	yes	0.227744705127202
39	MS	-0.283441997231378	-0.0308387762934962	-0.272492050279475	-0.458196459443725	M	0.250198872998285	no	-0.26060882741644
39	NB	1.28921534889545	0.118470165228291	-0.272492050279475	-0.326099535151894	F	1.77662492370055	no	-0.0683107327232952
39	NT	1.77075915175189	0.118470165228291	-0.272492050279475	-0.326099535151894	F	-1.32847212501906	yes	-0.144442258817283
40	HW	-0.870544139177244	0.587712809733351	-0.272492050279475	0.00490889561692152	M	0.0664346558413394	no	-0.187267078537897
41	NB	-1.09907927140164	0.0786943962457202	-0.272492050279475	-0.442035006272056	F	1.77681235848454	no	0.367060409156676
41	NT	-1.01352065567002	0.0786943962457202	-0.272492050279475	-0.442035006272056	F	-1.32722341755842	no	0.209115289214538
41	SQ	0.797097621227109	0.530745647046533	-0.272492050279475	-0.635326953514942	M	0.250675038039896	no	-1.40178433957367
42	HW	0.403162171628208	0.407946647594836	-0.272492050279475	-0.0215004701496997	M	0.0669673780723729	no	-0.201859317234439
42	KM	0.160683628221715	0.228766823523378	-0.272492050279475	-1.2284043624714	F	-0.586844889935771	no	0.0553809187878618
42	MS	0.288094897413833	-0.160939004828964	-0.272492050279475	-0.463968125849256	M	0.250913068633048	no	-0.478726179778322
43	KA	0.19801872239915	0.0180816085455083	-0.272492050279475	-0.435893290192842	F	-0.57773801574649	no	2.16037735014314
43	KE	0.732220522866926	2.01902828904686	-0.272492050279475	-2.37513902198562	F	-0.531028558916407	no	-5.8476875099926
43	KR	-1.45764628112311	0.0895866813933391	-0.272492050279475	-0.797479889593935	F	-1.04895276204865	no	0.577135729124631
43	KY	0.385362753799079	0.0180816085455083	-0.272492050279475	-0.435893290192842	F	0.834357424473567	no	-1.85778715430416
44	JT	1.04249524866826	0.465092742057587	-0.272492050279475	-0.435893290192842	F	-0.689668150315252	yes	0.143147139705227
44	KR	-0.938052608124332	0.0498716010502376	-0.272492050279475	-0.921495222919649	F	-1.04842629302931	no	0.383478510983136
44	KW	-0.493926982671239	0.0498716010502376	-0.272492050279475	-0.921495222919649	F	0.951862576900052	no	-0.143094028310467
44	KZ	0.0640456960268482	-0.000429543064192578	-0.272492050279475	-0.508879535117189	M	-0.0876497905035368	no	-0.465422979492179
45	HL	-0.0678515040026843	2.01902828904686	-0.272492050279475	-2.37513902198562	F	-0.916987085090548	no	0.305396839158186
45	HT	-0.753723819170627	2.01902828904686	-0.272492050279475	-2.37513902198562	F	1.11374620249721	no	0.0816432245544883
45	SB	-0.365349675236707	2.01902828904686	-0.272492050279475	-2.37513902198562	F	0.952017681869757	no	0.0556693197342243
45	ZG	-2.3458975320293	-0.787771303836075	-0.272492050279475	0.174819307410867	M	-0.37172452039794	no	1.51345828041118
45	ZM	-0.702437427758416	-0.787771303836075	-0.272492050279475	0.174819307410867	F	1.56010061144902	no	-1.48949878384759
46	ZL	-0.753723819170627	-0.152647962440063	-0.272492050279475	0.531467032650041	M	-0.136369968620297	no	0.00526929496565349
47	KA	1.46523354355657	-0.445278818308904	-0.272492050279475	-0.136090687162414	F	-0.576159370106774	yes	2.35333765814639
47	KY	1.37943589113597	-0.445278818308904	-0.272492050279475	-0.136090687162414	F	0.835023910142426	no	-0.91164014937569
48	KA	0.420480464721103	0.722784942145221	-0.272492050279475	1.00920380555568	F	-0.5495527215083	no	2.07725778193396
48	ZL	-1.9017719065762	0.591130244028276	-0.272492050279475	1.3245957785317	M	-0.115694884130449	no	0.379930092413151
49	ZL	0.266734991585823	0.465092742057587	-0.272492050279475	1.53756959706916	M	-0.115397156494544	no	-0.0536846451531154
50	ZK	0.688764019163814	0.228766823523378	-0.272492050279475	1.03908776082127	M	-1.22149227032393	no	0.146698976295874
51	NK	-0.753723819170627	0.228766823523378	-0.272492050279475	0.0258049309153808	M	0.906090932984158	no	0.31055732670515
52	KA	0.917860955753336	1.45005504944333	-0.272492050279475	-0.987728543405086	F	-0.548001010111058	no	2.64873796480688
52	KS	-0.258311802305323	2.01902828904686	-0.272492050279475	-1.23732492773984	M	-1.38438010985482	no	-0.102874823264239
52	KU	1.25762328223243	2.01902828904686	-0.272492050279475	-1.23732492773984	F	1.07233917808359	no	-0.0679972838880362
52	KY	-1.31466976463034	1.45005504944333	-0.272492050279475	-0.987728543405086	F	0.84697448424234	no	-0.319689361487884
52	OK	0.0489688160039322	0.646848870880488	-0.272492050279475	0.651586277628224	F	-0.222738130792637	no	-0.179240084269747
53	KU	-0.753723819170627	2.01902828904686	-0.272492050279475	-2.37513902198562	F	1.0729155045819	no	0.621115276912761
54	KC	1.48011586558529	-1.9761907389312	-0.272492050279475	-1.00461058391607	M	-1.59441439801156	yes	-0.047315764080244
54	NB	0.420480464721103	-1.87375637668561	-0.272492050279475	-0.174635820934729	F	1.86012151998272	no	0.0798977751965927
54	NT	1.87851556448026	-1.87375637668561	-0.272492050279475	-0.174635820934729	F	-0.838734928357717	yes	-0.00280595492542008
54	OK	-0.309598193717534	-1.88807432851572	-0.272492050279475	0.155459332617174	F	0.0169419728144553	no	-0.145737338817386
55	MS	-0.210828020495457	0.534437171529104	-0.272492050279475	0.80888832447588	M	0.477287792095852	no	-0.877204725044389
56	KR	0.0335286029191834	0.525255235535061	-0.272492050279475	1.12898278941089	F	-0.593210119443325	no	-0.12474580100651
56	NB	-1.45764628112311	0.581721023755545	-0.272492050279475	0.921173122006632	F	1.86988918262097	no	0.343574877563723
56	PS	-0.258311802305323	0.728282174202996	-0.272492050279475	1.07758496602529	M	-0.162816337088651	no	0.358386825227723
56	SQ	-0.210828020495457	0.597916864039057	-0.272492050279475	0.73081357826228	M	0.477495053652313	no	-0.575650794533512
57	OK	0.338572786715775	0.636403465053497	-0.272492050279475	0.477902090163773	F	0.049026131694574	no	-0.0205209842131503
58	MS	-0.493926982671239	0.674636876674035	-0.272492050279475	0.594666666692266	M	0.479566227260473	no	-0.727126342067484
59	NB	0.428967182664425	0.730167056853052	-0.272492050279475	0.886263579877772	F	1.8711281693609	no	0.135718107170404
59	NT	1.78411904535537	0.730167056853052	-0.272492050279475	0.886263579877772	F	-0.782294845893148	yes	0.0495984260924775
60	NB	-0.0678515040026843	0.899060056253603	-0.272492050279475	1.00329899281827	F	1.87157043747153	no	-0.1426105624373
60	NT	-1.64197507007681	0.899060056253603	-0.272492050279475	1.00329899281827	F	-0.780059347250631	no	0.262820349056323
61	NB	0.0640456960268482	1.21422174841546	-0.272492050279475	1.08782045206072	F	1.87183574099719	no	0.232886914702038
61	NT	1.07406507405396	1.21422174841546	-0.272492050279475	1.08782045206072	F	-0.778719511899733	no	-0.0285194537741647
62	NT	1.26680964514093	1.15880275879335	-0.272492050279475	1.15972700628107	F	-0.777380772230039	no	0.0436299550023696
63	NT	1.93316895175059	1.15025824409177	-0.272492050279475	1.14831868564601	F	-0.776488886944279	no	0.0396058366462338
64	NB	0.121037715856813	1.12618920900189	-0.272492050279475	1.05923167012741	F	1.87245461540364	no	0.271358531969085
64	NT	1.44137352682415	1.12618920900189	-0.272492050279475	1.05923167012741	F	-0.775597487302584	no	-0.0629295394432079
65	NT	1.34606680980473	1.07455819935835	-0.272492050279475	1.04723752648609	F	-0.774706572776365	no	-0.0331361883448966
65	OK	1.21209378343242	1.07273447289448	-0.272492050279475	0.348265399128057	F	0.0552072560427683	no	0.225907637655943
66	NT	-0.0498013572181456	1.15455155685335	-0.272492050279475	1.25517371303639	F	-0.773816142837889	no	0.0496318443381139
67	NB	-0.753723819170627	1.11175909368221	-0.272492050279475	1.35668580411929	F	1.87324996744573	no	0.114195435506078
67	NT	-0.530550541142712	1.11175909368221	-0.272492050279475	1.35668580411929	F	-0.771592184607626	no	0.0582272285767673
68	MS	-0.0151584427886678	0.876535670831051	-0.272492050279475	1.22774021480134	M	0.485970263119537	no	-0.964810689619172
68	NB	-0.283441997231378	1.01212174514369	-0.272492050279475	1.51195106570222	F	1.87351499894597	no	0.137331821171091
68	NT	-0.309598193717534	1.01212174514369	-0.272492050279475	1.51195106570222	F	-0.77025925843694	no	0.134442849406509
69	NT	-1.01352065567002	0.907582726956812	-0.272492050279475	1.6780189685207	F	-0.769371243551307	no	0.0569174410958625
70	KB	-0.309598193717534	1.00416409526182	-0.272492050279475	1.06013513092575	F	-1.57396919415993	no	1.00472089665119
70	KR	0.469792315780632	1.00416409526182	-0.272492050279475	1.06013513092575	F	-0.575370617790133	no	-0.104288484601202
70	KW	-0.210828020495457	1.00416409526182	-0.272492050279475	1.06013513092575	F	1.10599998018213	no	-0.0649598371065234
70	ZL	0.160683628221715	1.24963609537355	-0.272492050279475	1.6411023828857	M	0.15055113637621	no	-0.457805658761394
71	KR	-0.0864249156896186	1.02150836709661	-0.272492050279475	0.994486055976184	F	-0.574188201414044	no	0.10465799694113
71	ML	1.25064603175476	-0.0900438841297414	-0.272492050279475	1.12183458221252	F	1.38979334725486	no	-0.303597461820514
71	MN	0.824960177809295	-0.0900438841297414	-0.272492050279475	1.12183458221252	F	-0.838271894723877	no	-0.268773437080557
72	KW	-0.870544139177244	0.948330518265827	-0.272492050279475	0.807110779519263	F	1.10656457939501	no	0.211253827963607
72	KZ	-1.31466976463034	1.08535510805494	-0.272492050279475	1.44906917208681	M	0.193016046830621	no	-0.254642481961449
72	NT	0.121037715856813	0.804976248940989	-0.272492050279475	1.81394572345619	F	-0.766710085444532	no	-0.0156907854369722
72	RF	-0.12526940476383	-0.167463674679798	-0.272492050279475	0.102394475922333	F	-1.70300923227247	no	-1.10431593728549
72	RS	-0.188343684129023	-0.167463674679798	-0.272492050279475	0.102394475922333	F	-0.0847254320954415	no	0.310952797853138
73	HW	1.16841939356495	0.646848870880488	-0.272492050279475	1.84747193483892	M	0.33103459869529	no	-0.439783237115036
73	KC	0.591864614679103	0.465092742057587	-0.272492050279475	1.75940691547015	M	-1.47745745194174	yes	-0.293954397000218
73	ML	0.851661451178492	-1.2051810617063	-0.272492050279475	0.797727759042583	F	1.39062406877841	no	0.329771778696181
73	MN	0.185813823147771	-1.2051810617063	-0.272492050279475	0.797727759042583	F	-0.835034321183638	no	1.20587622598812
73	NT	-0.283441997231378	0.646848870880488	-0.272492050279475	2.16868598458848	F	-0.764053246232987	no	0.137232580745072
73	ZF	-0.426418513724151	0.746276643487502	-0.272492050279475	2.66022401205681	M	1.05509999459259	no	-0.19137695892067
74	NT	-0.258311802305323	2.01902828904686	-0.272492050279475	2.30426194270251	F	-0.762284412563843	no	0.0526182959962561
75	NB	-1.19784944462372	0.646848870880488	-0.272492050279475	-0.314739771989516	F	1.90804132653657	no	0.247027576026023
75	NT	0.14773898922601	0.646848870880488	-0.272492050279475	-0.314739771989516	F	-0.603606695773716	no	-0.0318057907420687
76	HW	0.992017359366315	-0.339888342083137	-0.272492050279475	-0.702637002526127	M	0.415831607912301	no	-0.493198104831792
76	KC	0.762981846142356	0.852094327873474	-0.272492050279475	-2.37513902198562	M	-1.23382530208341	no	0.308238734827282
76	KH	1.28700970872303	-1.37270994930499	-0.272492050279475	-0.0104909986937874	F	-1.70300923227247	no	0.280378010183578
76	KL	-0.569395030216923	0.852094327873474	-0.272492050279475	-2.37513902198562	F	1.25758142273632	no	-0.0689616430742432
77	HW	-1.64197507007681	-0.425097042210243	-0.272492050279475	-0.561442081089312	M	0.416907273501643	no	0.328105746607148
77	KB	-1.31466976463034	0.0820709699569108	-0.272492050279475	-0.501082328699305	F	-1.30737255937649	no	0.8218400089964
77	KC	0.98850645832233	0.56155659646716	-0.272492050279475	-2.37513902198562	M	-1.23088042738835	no	-0.357908285863737
77	KZ	-0.8094753006898	-0.394005429201124	-0.272492050279475	-0.0626346564076974	M	0.287628328439775	no	0.537171528186384
77	NB	1.37559912615435	-0.0900438841297414	-0.272492050279475	-0.340350930097718	F	1.9087331253537	no	-0.249634745677889
77	NT	1.50417643358888	-0.0900438841297414	-0.272492050279475	-0.340350930097718	F	-0.600400711098589	no	-0.114673342273705
78	HW	-0.65495364594855	-0.0900438841297414	-0.272492050279475	-0.340350930097718	M	0.417982232763806	no	-0.266029067160216
78	KC	0.0787759502163862	0.746276643487502	-0.272492050279475	-2.37513902198562	M	-1.22794084067369	no	-0.117976349483827
78	NB	-0.309598193717534	0.331299104866133	-0.272492050279475	0.102394475922333	F	1.9091653512048	no	0.0835756024061195
78	NT	-0.0864249156896186	0.331299104866133	-0.272492050279475	0.102394475922333	F	-0.598400154328146	no	0.102030585994505
79	KC	1.28921534889545	0.228766823523378	-0.272492050279475	-2.37513902198562	M	-1.22559296590547	no	-0.680953292849579
79	NB	-1.01352065567002	-0.167463674679798	-0.272492050279475	0.716054934202995	F	1.90951104973876	no	0.329294355627205
79	NT	0.328790339640543	-0.167463674679798	-0.272492050279475	0.716054934202995	F	-0.596801467285542	no	0.0637654913905776
80	NT	1.71207436038269	-0.167463674679798	-0.272492050279475	0.716054934202995	F	-0.594805301446791	no	0.0044227970676261
80	NB	0.53730078472772	-0.167463674679798	-0.272492050279475	0.716054934202995	F	1.90994307027317	no	0.202969564947767
81	KC	0.571943699157198	-0.953001922736941	-0.272492050279475	-2.37513902198562	M	-1.21973796895777	no	0.120661740361394
81	KL	-1.09907927140164	-0.953001922736941	-0.272492050279475	-2.37513902198562	F	1.26066705387341	no	0.917881808581811
81	NT	1.66362686522903	-0.774363877501093	-0.272492050279475	0.370406982298893	F	-0.592811566696006	no	-0.180194933697011
82	NT	1.85345558355212	-1.37270994930499	-0.272492050279475	0.716054934202995	F	-0.591218325303559	yes	0.0578237796584057
83	NT	1.42198245627701	-0.953001922736941	-0.272492050279475	-2.37513902198562	F	-0.589626633003618	no	0.0553782946055697
84	KC	2.23582745560769	-0.953001922736941	-0.272492050279475	-2.37513902198562	M	-1.21448631640061	no	-0.998377684370876
84	KL	0.0177071117289422	-0.953001922736941	-0.272492050279475	-2.37513902198562	F	1.26182266775831	no	-1.31145618876982
84	NB	-0.938052608124332	-0.953001922736941	-0.272492050279475	-2.37513902198562	F	1.91115212158479	no	0.422766945395605
84	NT	0.298513628391774	-0.953001922736941	-0.272492050279475	-2.37513902198562	F	-0.589228951621479	no	0.19515152699217
84	OK	-0.23413014617185	-1.49081453994677	-0.272492050279475	-2.37513902198562	F	0.169421575877608	no	-0.140464259295652
85	NB	0.244638393710721	0.228766823523378	-0.272492050279475	0.0274121498562011	F	1.93216724202952	no	0.0496225602366819
85	NT	0.92567492866164	0.228766823523378	-0.272492050279475	0.0274121498562011	F	-0.494597449873786	no	0.000401274962473767
85	OK	-0.283441997231378	0.309869362238275	-0.272492050279475	0.391643713611431	F	0.229591638866928	no	0.745423863099756
86	FK	-1.9017719065762	0.175523384150664	-0.272492050279475	0.162246835917213	M	-0.0569142308382333	no	-0.033602939484852
86	JS	1.73882208422583	0.772109911074823	-0.272492050279475	0.167853700505684	M	-1.00993004832061	no	-4.75430582044206
86	KR	2.00043558720269	0.162541804502206	-0.272492050279475	0.203514027449654	F	-0.328094609128359	yes	-0.048160853551903
86	KS	0.0335286029191834	0.71135429794143	-0.272492050279475	0.0780291520975295	M	-0.565543145597623	no	1.44770445249687
86	KZ	-1.64197507007681	-0.147180779715088	-0.272492050279475	0.634295612129813	M	0.351082724138664	no	0.987567435003842
87	NT	-0.166621677224762	0.295573642455815	-0.272492050279475	0.147433198930797	F	-0.490474354524996	no	0.0624056770115239
88	JS	-2.3458975320293	0.739138956747641	-0.272492050279475	0.079942774516409	M	-1.00530922084815	no	3.5680697083448
88	KC	0.461832737182035	0.484735344378404	-0.272492050279475	0.037900819314781	M	-1.07015157431635	no	-1.06992767009528
88	KH	0.642144347852243	0.746276643487502	-0.272492050279475	-0.0139367521542136	F	-1.48843983544691	no	-0.46121565992705
88	KR	-1.09907927140164	0.168649126962459	-0.272492050279475	-0.0431697972301803	F	-0.325046403300171	no	0.255491243830006
88	MS	-1.9017719065762	0.038636564828273	-0.272492050279475	0.209580972479602	M	0.622388103038662	no	0.124794817651617
88	NB	-1.09907927140164	0.400917967753056	-0.272492050279475	0.0557795293808077	F	1.93335999647319	no	0.135623351363861
88	NK	-0.870544139177244	0.334140154675059	-0.272492050279475	0.359075786678401	M	1.15070099105943	no	-0.0632358069366708
88	OK	1.05213058568949	0.585841919635592	-0.272492050279475	0.22849592253141	F	0.232964031999132	no	-1.56734885310267
88	RF	-1.19784944462372	0.8024250333554	-0.272492050279475	0.247732295538908	F	-1.23973099175485	no	1.41292697763856
88	ST	-1.9017719065762	0.54850782278302	-0.272492050279475	-0.416294936849957	F	-1.13711280051678	no	0.0267828975583725
88	UP	-2.3458975320293	0.113258986495241	-0.272492050279475	-0.271319092315068	F	-0.0543309921828583	no	-0.109633396928976
89	HW	0.967027201122572	0.579444515718204	-0.272492050279475	0.702909294494391	M	0.479359227778434	no	-0.22731021010492
89	JS	0.53730078472772	1.28516474436134	-0.272492050279475	0.283952837338167	M	-1.00070139963128	no	2.04572848553201
89	KR	1.48823685943537	0.695798634684047	-0.272492050279475	0.212895920523253	F	-0.322003862700328	no	-0.272746499637066
90	KC	-1.31466976463034	0.907582726956812	-0.272492050279475	-0.0368970855059766	M	-1.06057812363238	no	-0.370009394921282
90	KR	-1.45764628112311	0.726551212192291	-0.272492050279475	0.070029250983564	F	-0.318966966309726	no	0.0275386209088367
91	NB	-1.19784944462372	0.666647995986287	-0.272492050279475	0.316781849017352	F	1.9354026987054	no	0.0461231837370825
91	NT	-1.31466976463034	0.666647995986287	-0.272492050279475	0.316781849017352	F	-0.480397838989992	no	0.157404046794432
91	OK	-0.610747302677855	0.626466762220137	-0.272492050279475	0.178957591156075	F	0.238729163362606	no	-0.23152332808955
92	KB	0.665878092162252	1.21422174841546	-0.272492050279475	0.429294228608883	F	-1.12438162080358	no	-4.63959345240809
92	KC	-2.3458975320293	0.989244968959779	-0.272492050279475	-0.0392640866441314	M	-1.05581231123729	no	0.551729638254588
92	KR	-1.19784944462372	1.21422174841546	-0.272492050279475	0.429294228608883	F	-0.315935693226014	no	0.073821258753673
93	KC	-0.23413014617185	1.05092716561879	-0.272492050279475	-0.101403173652869	M	-1.05000620828933	no	-0.640138181416408
93	KH	0.623748696698388	0.754610850950666	-0.272492050279475	0.132590143575258	F	-1.46247597515803	no	-0.126139309330184
93	OK	-0.938052608124332	0.530745647046533	-0.272492050279475	-0.159402112079652	F	0.242082804515164	no	0.536267555105235
94	HW	-0.258311802305323	1.43871355204221	-0.272492050279475	0.607393509709245	M	0.485764071872772	no	-0.25203600699112
94	JS	0.683118715355377	1.48485692140441	-0.272492050279475	0.432315108059091	M	-0.984928560459732	no	-1.14647195003313
94	KS	1.27811042903417	1.02575255306244	-0.272492050279475	0.614364488948352	M	-0.546450768137704	no	-1.20102272828239
94	NB	-1.01352065567002	0.936994931179024	-0.272492050279475	0.742737775315668	F	1.93676308553056	no	0.209232135757941
94	NT	-0.395156809449161	0.936994931179024	-0.272492050279475	0.742737775315668	F	-0.474455707596515	no	0.110836581934095
94	SQ	-1.31466976463034	1.22787686780479	-0.272492050279475	0.523303551748917	M	0.629958314917315	no	0.245459827421418
95	KB	0.660026564394077	1.52280187155016	-0.272492050279475	0.22849592253141	F	-1.11448669570625	no	-0.235242102506809
95	KR	0.53730078472772	1.52280187155016	-0.272492050279475	0.22849592253141	F	-0.309889933948514	no	-0.174427331357469
96	HW	-0.8094753006898	1.80531140691927	-0.272492050279475	0.0166111879283426	M	0.487618858829382	no	-0.0408641043929983
96	KC	-0.610747302677855	1.76849781539017	-0.272492050279475	0.0634083381861431	M	-1.04422062494478	no	-0.190389139160549
96	KR	-0.258311802305323	2.01902828904686	-0.272492050279475	-1.07509919521188	F	-0.3085494586216	no	-0.305599159688969
1	RE	1.26223292684364	-1.3099645066147	-0.00479059757772902	0.388833513113941	F	-0.530644859066641	yes	-0.372056405949097
1	PS	0.642144347852243	-0.944894561641483	-0.00479059757772902	0.442947399068289	M	-0.677033237570614	yes	0.820796462254714
2	ZM	0.636070957949798	-1.57277143015223	-0.00479059757772902	-0.617510030766297	F	1.51212088181261	no	0.0171125913231817
2	ZG	-0.166621677224762	-1.57277143015223	-0.00479059757772902	-0.617510030766297	M	-0.533332648531842	no	-0.29355355607334
2	ZK	0.160683628221715	-1.57277143015223	-0.00479059757772902	-0.617510030766297	M	-1.55377618427989	no	0.0541817944661312
3	KU	0.636070957949798	-1.69621419724869	-0.00479059757772902	0.179508369444926	F	0.997747178191711	no	0.198962597823279
3	KN	-0.65495364594855	-1.69621419724869	-0.00479059757772902	0.179508369444926	F	-0.729901079233697	no	0.0106022143667345
3	KS	0.277503948228331	-1.69621419724869	-0.00479059757772902	0.179508369444926	M	-1.74919381925692	no	0.00886317077819475
3	KL	0.277503948228331	-1.2051810617063	-0.00479059757772902	0.408726264133225	F	0.997747178191711	no	-1.05534921100299
3	KM	-1.45764628112311	-1.2051810617063	-0.00479059757772902	0.408726264133225	F	-0.756989350044925	no	0.774024333317336
4	NR	0.654121104734336	-1.70379223912052	-0.00479059757772902	-0.112207349501431	F	-0.349592466850451	no	-0.132249424460796
4	HW	-0.23413014617185	-1.59607281839881	-0.00479059757772902	0.0345324691697588	M	-0.0448938399674734	no	0.06321869656959
4	ZL	1.02941851239606	-1.53743544258519	-0.00479059757772902	0.734190458146643	M	-0.272110055693539	no	-0.624053768562257
5	SB	0.420480464721103	-2.05276798609709	-0.00479059757772902	-1.04740860130945	F	0.884090838286326	no	-0.0111563299363083
7	NB	1.60720550613983	-1.97161356460884	-0.00479059757772902	-0.28837485163957	F	1.73985052401103	no	0.0826729347185462
7	NT	1.62700330675756	-1.97161356460884	-0.00479059757772902	-0.28837485163957	F	-1.59074469147258	no	0.0149236029441452
7	NR	0.298513628391774	-1.88526628691367	-0.00479059757772902	-0.20439277153053	F	-0.34444826422576	no	0.681501202710101
8	HW	0.604809253674808	-1.87633391477979	-0.00479059757772902	0.102394475922333	M	-0.0400534256529606	yes	-0.284655109533013
8	HT	0.617497546262863	-2.05276798609709	-0.00479059757772902	1.59532247199648	F	1.05451736075727	yes	-0.315214328591452
8	HL	0.591864614679103	-2.05276798609709	-0.00479059757772902	1.59532247199648	F	-1.13156533535895	no	0.256333698611362
8	HY	0.544380832869237	-2.05276798609709	-0.00479059757772902	1.59532247199648	F	-2.52233509499015	no	0.177803258008651
8	ML	0.0931751592746268	-2.05276798609709	-0.00479059757772902	1.84747193483892	F	1.20687269103809	no	0.504711698864027
8	MN	0.0931751592746268	-2.05276798609709	-0.00479059757772902	1.84747193483892	F	-1.70851458831892	no	0.208970004214877
9	ZD	-0.105552838737318	-0.420867678880548	-0.00479059757772902	-0.273200178321949	M	-1.0840794856984	no	0.00382190833324258
9	ZG	0.683118715355377	-0.436158324835198	-0.00479059757772902	-0.231052460733603	M	-0.456757638992687	no	-3.09660807239874
9	ZL	0.107257876433435	-0.420867678880548	-0.00479059757772902	-0.273200178321949	M	-0.210072261795994	no	-0.174507343746636
9	ZM	-0.753723819170627	-0.436158324835198	-0.00479059757772902	-0.231052460733603	F	1.53444023454732	no	1.61686830908211
10	KL	-1.31466976463034	-0.645933555113076	-0.00479059757772902	0.0818765189115309	F	1.02689699673696	no	0.423897048117041
10	KS	1.15226548325577	0.158243154195128	-0.00479059757772902	-0.193342888728283	M	-1.59882893210654	yes	0.253761832156856
10	NB	1.08324047434065	-0.639273990169393	-0.00479059757772902	-0.165143109012745	F	1.7569187344766	no	0.117384903654807
10	NR	1.15769549742651	-0.433221171065811	-0.00479059757772902	0.0279799946162006	F	-0.284276637727705	no	-0.146199767142951
10	NT	1.40932995809903	-0.639273990169393	-0.00479059757772902	-0.165143109012745	F	-1.4645108485108	no	-0.0509805016415023
10	ZL	-0.426418513724151	-0.406633967116242	-0.00479059757772902	-0.20439277153053	M	-0.209756867246992	no	0.00570805303527445
11	NB	1.18157669032476	-0.695029360472736	-0.00479059757772902	-0.153626697575868	F	1.75701358949888	no	0.103868126359202
11	NR	0.298513628391774	-0.479719604571706	-0.00479059757772902	0.0214683565386292	F	-0.283946619502313	no	0.919366530911699
11	NT	1.17634614832002	-0.695029360472736	-0.00479059757772902	-0.153626697575868	F	-1.46383227631392	no	0.0135552863946429
11	ZG	-1.31466976463034	-0.491123603868924	-0.00479059757772902	-0.24578060873795	M	-0.456024355485905	no	1.71142444513515
11	ZL	1.0489348791279	-0.513352649014995	-0.00479059757772902	-0.238390846859368	M	-0.209441533450097	no	-1.0626578685427
12	KZ	0.937220066910118	-0.873138737247229	-0.00479059757772902	-0.323912121747455	M	-0.157614960537295	no	-0.206447406241627
12	NB	1.50888199577124	-0.801136234097276	-0.00479059757772902	-0.141971315459382	F	1.75710843902534	no	0.00753610087902784
12	NT	1.13848564383239	-0.801136234097276	-0.00479059757772902	-0.141971315459382	F	-1.46315398527396	no	0.0242876918098895
12	ZL	-0.610747302677855	-0.540101483248837	-0.00479059757772902	-0.253673391735065	M	-0.209126260381906	no	0.19310736223079
13	HW	0.328790339640543	-0.602167793961587	-0.00479059757772902	0.0737290509587027	M	0.0152936537610954	no	-0.209059621261927
14	KZ	0.185813823147771	-0.55318113457054	-0.00479059757772902	0.215222209324339	M	-0.151516777283251	no	-0.136013535878769
14	KW	-0.166621677224762	-0.646230496578607	-0.00479059757772902	0.172682321504798	F	0.918327389112658	no	0.0393690660002371
15	TK	-0.753723819170627	0.840328996627458	-0.00479059757772902	-1.49015580781966	M	1.8301011056465	no	0.409044034187704
16	FD	-1.31466976463034	0.039485642040898	-0.00479059757772902	-0.355369710928814	M	-0.076855658933606	no	1.96133584961526
16	FD	-0.870544139177244	0.039485642040898	-0.00479059757772902	-0.355369710928814	M	-0.076855658933606	no	-1.73252950158475
16	KW	-0.753723819170627	0.393463357423896	-0.00479059757772902	0.667412317081164	F	0.924332618866165	no	-0.148208401544391
16	KZ	-1.31466976463034	0.335321149240367	-0.00479059757772902	-0.182162773847352	M	-0.139992441943937	no	0.326461392545241
16	NR	-0.283441997231378	0.323364120786743	-0.00479059757772902	-0.221807567488476	F	-0.264592367682437	no	0.2675155033478
16	RS	1.61915743928687	1.25634897981735	-0.00479059757772902	-0.340350930097718	F	-0.487482248777214	yes	-0.303525476043765
17	HW	0.617497546262863	-0.0944510328462965	-0.00479059757772902	-0.234774449251232	M	0.0262512274795071	no	-0.275053840435881
18	KE	-0.870544139177244	2.01902828904686	-0.00479059757772902	-1.23732492773984	F	-0.598800070148267	no	1.57556205352498
18	RS	1.33999341990228	1.37089694461954	-0.00479059757772902	-0.261220858715046	F	-0.486735076057019	no	-1.50421213718684
18	SE	0.0931751592746268	-0.352889294145209	-0.00479059757772902	-0.20439277153053	F	1.41827073348582	no	-0.0865492349947488
18	SM	0.0931751592746268	0.0628757211539365	-0.00479059757772902	-0.0268214857836986	M	0.0265242292981235	no	0.0182673060767892
18	VR	0.747785770167581	-0.161541565296886	-0.00479059757772902	-0.405208584012877	F	-0.430564193765271	no	-0.329269094647209
19	RS	1.26452537235659	1.37089694461954	-0.00479059757772902	-0.261220858715046	F	-0.486361617540168	no	-0.354864687223772
20	KR	-0.0498013572181456	0.147722054944751	-0.00479059757772902	1.21604064855725	F	-1.14100724171135	no	0.143201281790457
20	KW	-0.0498013572181456	0.147722054944751	-0.00479059757772902	1.21604064855725	F	0.925121143230681	no	-0.24321134491828
21	TK	1.20459968820873	0.966494197166139	-0.00479059757772902	-1.59611944688122	M	1.83073595719933	no	-0.519195017480221
21	ZL	-1.19784944462372	-0.0469316536772287	-0.00479059757772902	-0.070305931349697	M	-0.189074039202736	no	-0.345883312935931
22	KT	-1.01352065567002	-1.26061377447145	-0.00479059757772902	0.222705561837988	M	0.0235187023891857	no	1.64072863379236
22	NR	-0.870544139177244	-0.889906300678309	-0.00479059757772902	0.343290325701971	F	-0.237746839036113	no	0.255450829088734
22	RS	0.829488379252172	-1.29032718466631	-0.00479059757772902	-0.878122260596111	F	-0.456757638992687	yes	-0.799442516743685
22	SQ	-0.870544139177244	-1.16248596073538	-0.00479059757772902	-0.0197532396396503	M	0.234407219340489	no	0.308295506884792
22	ZK	-1.45764628112311	-1.24551915472065	-0.00479059757772902	0.115348919752724	M	-1.32161599110015	no	0.156232706020274
22	ZM	-1.19784944462372	-1.24551915472065	-0.00479059757772902	0.115348919752724	F	1.55001384594142	no	-0.940316267704538
23	NB	0.121037715856813	-1.01473799876193	-0.00479059757772902	0.364004867658158	F	1.77052158122707	no	0.138512509768834
23	NT	0.233297604957637	-1.01473799876193	-0.00479059757772902	0.364004867658158	F	-1.36958249515474	no	0.0465065573401563
24	KR	0.995509127339622	-1.22978356172216	-0.00479059757772902	-0.249332648029387	F	-1.09704205083111	no	-0.895170829200919
24	KW	-1.9017719065762	-1.22978356172216	-0.00479059757772902	-0.249332648029387	F	0.937686150911954	no	0.60394027059459
24	NK	-0.610747302677855	-1.51498263868049	-0.00479059757772902	0.285532198792891	M	0.879557849705413	no	0.0881388644667987
24	NT	-0.870544139177244	-1.02929215636503	-0.00479059757772902	0.370406982298893	F	-1.3689421449015	no	0.147959242933622
24	ZL	-1.45764628112311	-1.29220928934104	-0.00479059757772902	0.364505753423236	M	-0.164656069893089	no	0.000757483502595435
25	KA	-1.31466976463034	-0.64194423439597	-0.00479059757772902	0.685911482807076	F	-0.613262494137336	no	2.25366418175488
25	KY	-0.0322457977506176	-0.64194423439597	-0.00479059757772902	0.685911482807076	F	0.819457497435786	no	-0.0513782946781085
25	NB	-0.309598193717534	-0.997613993785635	-0.00479059757772902	0.307892665481547	F	1.77070971607777	no	0.11896784216897
25	NR	0.0177071117289422	-1.0408412326852	-0.00479059757772902	0.485415038809541	F	-0.236784714176491	no	-0.582448210387236
25	VR	1.14678905814484	-1.37270994930499	-0.00479059757772902	1.18146001389126	F	-0.400525637195191	no	-0.697616816616589
26	KW	0.385362753799079	-1.40976552449851	-0.00479059757772902	-0.183233223303428	F	0.937999043764882	no	-0.158340546046438
27	HW	-1.01352065567002	-0.986198318505527	-0.00479059757772902	0.247732295538908	M	0.0498336900772365	no	-0.253140921762753
27	KR	-1.01352065567002	-1.37822317289225	-0.00479059757772902	-0.139455400703295	F	-1.09541610591858	no	0.219905197868859
27	KW	-0.870544139177244	-1.37822317289225	-0.00479059757772902	-0.139455400703295	F	0.93815546776782	no	-0.660038769804614
27	KZ	-0.210828020495457	-1.1520494224536	-0.00479059757772902	-0.179459900316112	M	-0.113611926872124	no	-0.733356935458022
27	MS	0.53014162826616	-1.28668176242183	-0.00479059757772902	0.468574457939271	M	0.235608904340145	no	-0.0676054816728594
27	NB	-0.702437427758416	-0.980144758668335	-0.00479059757772902	0.22849592253141	F	1.77089782930998	no	0.138971258961345
27	NT	-1.9017719065762	-0.980144758668335	-0.00479059757772902	0.22849592253141	F	-1.36702259564715	no	0.333302682298597
27	ZF	-1.09907927140164	-1.19220129844789	-0.00479059757772902	-0.0539197280093198	M	0.880044127861827	no	0.197427418818917
28	HW	-0.610747302677855	-1.05698453053186	-0.00479059757772902	0.260501545505423	M	0.0501027877028163	no	-0.142755153276853
28	KA	-0.426418513724151	-0.495808300986254	-0.00479059757772902	0.393843238880609	F	-0.612052400154781	no	1.62195311773199
28	MS	1.57136996626156	-1.41441457963054	-0.00479059757772902	0.506108608245633	M	0.235849135524308	no	-0.276621691959992
28	RE	-0.0498013572181456	-1.27847736218905	-0.00479059757772902	0.0500938333992492	F	-0.399462959195184	no	-0.00624568597418523
29	KA	1.23884573806227	-0.491852611813168	-0.00479059757772902	0.395817065263858	F	-0.611649234187585	yes	1.3512230600374
29	KT	-0.0498013572181456	-1.35395032608478	-0.00479059757772902	0.277606662155775	M	0.0254319487561668	no	-3.14785879181137
29	KZ	-0.753723819170627	-1.17313809793684	-0.00479059757772902	-0.133465622959726	M	-0.113017282695036	no	0.290434509692813
29	MS	1.61915743928687	-1.4306233527976	-0.00479059757772902	0.477742733106186	M	0.236089331460697	no	-0.488573351358604
29	NB	-1.9017719065762	-1.14399653450209	-0.00479059757772902	0.234871913326626	F	1.77108592092868	no	0.607525331008636
29	RE	0.338572786715775	-1.3084757735697	-0.00479059757772902	0.0624750479548961	F	-0.39910888643474	no	-1.22679758005835
29	SQ	-0.23413014617185	-1.22293123884784	-0.00479059757772902	0.0649407147315441	M	0.236089331460697	no	0.096646543079071
29	WL	0.617497546262863	-1.70527503274125	-0.00479059757772902	-0.28837485163957	F	0.938468270940936	no	-0.00616637281788177
29	ZL	-0.493926982671239	-1.32172070036758	-0.00479059757772902	0.319304902082609	M	-0.163122815681988	no	-0.544122177597153
30	SQ	-0.493926982671239	-1.15355930168582	-0.00479059757772902	-0.0126723078022653	M	0.236329492159655	no	-0.184144998361056
30	MS	0.121037715856813	-1.34782358061397	-0.00479059757772902	0.396363588757925	M	0.236329492159655	no	0.185738283271829
31	HW	0.665878092162252	-1.05698453053186	-0.00479059757772902	0.149203164263836	M	0.050909815277219	no	-0.809566793374099
31	NR	-1.31466976463034	-1.32361878442836	-0.00479059757772902	0.537853074307762	F	-0.234862159168063	no	1.0209862267515
31	RE	-0.530550541142712	-1.24185427622899	-0.00479059757772902	0.0513392918939079	F	-0.398400970574402	no	0.578235338518859
31	SQ	-0.426418513724151	-1.15822929727636	-0.00479059757772902	-0.073623049731659	M	0.236569617631524	no	0.24102332116725
32	HW	-0.530550541142712	0.211631792958687	-0.00479059757772902	-0.462586573130464	M	0.0613651297251832	no	-0.387266358418552
32	SQ	-0.459284068241761	0.213335437938261	-0.00479059757772902	-0.658854073013217	M	0.245907143591886	no	-0.0880753863269807
32	ZM	-1.9017719065762	0.00982957350140814	-0.00479059757772902	-0.592875851287858	F	1.55517229958098	no	0.478830835810649
33	SQ	-0.870544139177244	0.293260347345085	-0.00479059757772902	-0.658447616025257	M	0.246145868404781	no	0.00105159217491182
34	JT	0.726946930649696	0.739138956747641	-0.00479059757772902	-1.32773353457593	F	-0.707949961468288	no	-0.215856918923517
35	HW	-1.45764628112311	0.327897425641569	-0.00479059757772902	-0.362863364826713	M	0.0621666256538124	no	-0.0976463948668023
35	MS	-0.336867749019658	-0.0450798333168106	-0.00479059757772902	-0.62289905404626	M	0.246623213619279	no	-0.682916373705334
35	RE	-1.01352065567002	0.0160196255649843	-0.00479059757772902	-0.73256413790118	F	-0.383605017290228	no	-0.142347743054133
36	SB	1.27586616110968	0.907582726956812	-0.00479059757772902	-1.79659276658883	F	0.94564629678394	no	-0.187562657459601
37	HW	1.47519339960241	0.386627447041001	-0.00479059757772902	0.0374121205295223	M	0.0656352473116461	yes	-0.309994287354648
37	NB	1.31298912555918	0.0510190482168958	-0.00479059757772902	-0.0281706671233819	F	1.77643746745375	no	0.040346141085155
37	NT	1.52432220885598	0.0510190482168958	-0.00479059757772902	-0.0281706671233819	F	-1.32972178569159	yes	0.0748858369135093
37	SQ	0.348208123737009	0.527427281556992	-0.00479059757772902	-0.642705299026019	M	0.249722569415779	no	0.194492299221484
37	ZF	-0.493926982671239	1.03274680471432	-0.00479059757772902	-1.07509919521188	M	0.889578360298521	no	0.00744237487780188
38	NB	1.28034686354684	0.0439048061170692	-0.00479059757772902	-0.0764009571824335	F	1.77653119826031	no	-0.190511455538224
38	NT	1.99752644332949	0.0439048061170692	-0.00479059757772902	-0.0764009571824335	F	-1.32909683611289	yes	0.0203316146316375
38	SQ	-1.45764628112311	0.511136483604379	-0.00479059757772902	-0.669745383023121	M	0.249960738529679	no	0.995787560302334
39	HW	-0.493926982671239	0.424943915257935	-0.00479059757772902	0.13079048858954	M	0.0661682297033071	yes	0.212345337824259
39	MS	-0.283441997231378	-0.164384873180806	-0.00479059757772902	-0.338052902833576	M	0.250198872998285	no	0.405607365166628
39	NB	1.28921534889545	0.00735183017385296	-0.00479059757772902	-0.12460699656974	F	1.77662492370055	no	-0.0694691568462838
39	NT	1.77075915175189	0.00735183017385296	-0.00479059757772902	-0.12460699656974	F	-1.32847212501906	yes	-0.156564935667994
40	HW	-0.870544139177244	0.414584873838571	-0.00479059757772902	0.159946380423371	M	0.0664346558413394	no	-0.224167884071927
41	NB	-1.09907927140164	0.0278198998830253	-0.00479059757772902	-0.182938046950741	F	1.77681235848454	no	0.36572198640234
41	NT	-1.01352065567002	0.0278198998830253	-0.00479059757772902	-0.182938046950741	F	-1.32722341755842	no	0.194392814383171
41	SQ	0.797097621227109	0.563999547909098	-0.00479059757772902	-0.584356972989982	M	0.250675038039896	no	-1.24903489222661
42	HW	0.403162171628208	0.424943915257935	-0.00479059757772902	0.0586338929620541	M	0.0669673780723729	no	-0.243807996642844
42	KM	0.160683628221715	0.269617387522808	-0.00479059757772902	-1.22115112218571	F	-0.586844889935771	no	-0.00168837112656573
42	MS	0.288094897413833	-0.179862890952303	-0.00479059757772902	-0.44934629828696	M	0.250913068633048	no	0.0598324438313922
43	KA	0.19801872239915	0.0553103982308316	-0.00479059757772902	-0.574255236612393	F	-0.57773801574649	no	1.20461014312058
43	KE	0.732220522866926	2.01902828904686	-0.00479059757772902	-2.37513902198562	F	-0.531028558916407	no	-5.76534340265214
43	KR	-1.45764628112311	0.30320183988039	-0.00479059757772902	-0.885557169411034	F	-1.04895276204865	no	0.505727073739242
43	KY	0.385362753799079	0.0553103982308316	-0.00479059757772902	-0.574255236612393	F	0.834357424473567	no	-1.88203058880792
44	JT	1.04249524866826	-0.0900438841297414	-0.00479059757772902	-0.764244183409834	F	-0.689668150315252	yes	0.222384894173951
44	KR	-0.938052608124332	0.190064420329046	-0.00479059757772902	-1.00322179279386	F	-1.04842629302931	no	0.320399166071097
44	KW	-0.493926982671239	0.190064420329046	-0.00479059757772902	-1.00322179279386	F	0.951862576900052	no	-0.297014049993299
44	KZ	0.0640456960268482	0.061189030937422	-0.00479059757772902	-0.574255236612393	M	-0.0876497905035368	no	-0.345462311064971
45	HL	-0.0678515040026843	-0.222187500657749	-0.00479059757772902	-2.37513902198562	F	-0.916987085090548	no	0.120722488326551
45	HT	-0.753723819170627	-0.222187500657749	-0.00479059757772902	-2.37513902198562	F	1.11374620249721	no	-0.103031126277154
45	SB	-0.365349675236707	2.01902828904686	-0.00479059757772902	-2.37513902198562	F	0.952017681869757	no	0.191960003634695
45	ZG	-2.3458975320293	-0.288683094181843	-0.00479059757772902	-0.143923641205512	M	-0.37172452039794	no	1.52530243532652
45	ZM	-0.702437427758416	-0.288683094181843	-0.00479059757772902	-0.143923641205512	F	1.56010061144902	no	-1.5953613758243
46	ZL	-0.753723819170627	-0.243941148109357	-0.00479059757772902	0.535884703355132	M	-0.136369968620297	no	-0.309885819541775
47	KA	1.46523354355657	-0.174455342424657	-0.00479059757772902	-0.255692104972059	F	-0.576159370106774	yes	1.74021969854085
47	KY	1.37943589113597	-0.174455342424657	-0.00479059757772902	-0.255692104972059	F	0.835023910142426	no	-1.27346259160716
48	KA	0.420480464721103	0.722784942145221	-0.00479059757772902	1.00920380555568	F	-0.5495527215083	no	1.11136061751321
48	ZL	-1.9017719065762	0.591130244028276	-0.00479059757772902	1.3245957785317	M	-0.115694884130449	no	0.0549911850862219
49	ZL	0.266734991585823	0.465092742057587	-0.00479059757772902	1.53756959706916	M	-0.115397156494544	no	-0.377009621055397
50	ZK	0.688764019163814	0.228766823523378	-0.00479059757772902	1.03908776082127	M	-1.22149227032393	no	-0.0312581071461038
51	NK	-0.753723819170627	0.228766823523378	-0.00479059757772902	0.0258049309153808	M	0.906090932984158	no	0.23303617589351
52	KA	0.917860955753336	1.45005504944333	-0.00479059757772902	-0.987728543405086	F	-0.548001010111058	no	1.66130473081563
52	KS	-0.258311802305323	2.01902828904686	-0.00479059757772902	-1.23732492773984	M	-1.38438010985482	no	0.102836065748238
52	KU	1.25762328223243	2.01902828904686	-0.00479059757772902	-1.23732492773984	F	1.07233917808359	no	-0.0212971905669417
52	KY	-1.31466976463034	1.45005504944333	-0.00479059757772902	-0.987728543405086	F	0.84697448424234	no	-0.281877454355467
52	OK	0.0489688160039322	0.646848870880488	-0.00479059757772902	0.651586277628224	F	-0.222738130792637	no	-0.33232051197205
53	KU	-0.753723819170627	2.01902828904686	-0.00479059757772902	-2.37513902198562	F	1.0729155045819	no	0.639721082191644
54	KC	1.48011586558529	-1.74112180737381	-0.00479059757772902	-0.987728543405086	M	-1.59441439801156	yes	0.0728292239649276
54	NB	0.420480464721103	-1.60352492539571	-0.00479059757772902	-0.191753758607166	F	1.86012151998272	no	0.0959334269235868
54	NT	1.87851556448026	-1.60352492539571	-0.00479059757772902	-0.191753758607166	F	-0.838734928357717	yes	-0.0165703496338239
54	OK	-0.309598193717534	-1.49743740511109	-0.00479059757772902	0.0156647285264891	F	0.0169419728144553	no	-0.0656776962237925
55	MS	-0.210828020495457	0.611210630233482	-0.00479059757772902	0.781534130875706	M	0.477287792095852	no	-0.418791559636982
56	KR	0.0335286029191834	0.672090636874104	-0.00479059757772902	1.04778409230848	F	-0.593210119443325	no	-0.17957107847445
56	NB	-1.45764628112311	0.675461526273314	-0.00479059757772902	0.964546369371686	F	1.86988918262097	no	0.354620710892522
56	PS	-0.258311802305323	0.786348517806695	-0.00479059757772902	0.986141782423127	M	-0.162816337088651	no	0.303192198957808
56	SQ	-0.210828020495457	0.724832187481079	-0.00479059757772902	0.689891525457133	M	0.477495053652313	no	-0.439432292799304
57	OK	0.338572786715775	0.612171956253939	-0.00479059757772902	0.531467032650041	F	0.049026131694574	no	-0.193307307430428
58	MS	-0.493926982671239	0.755916881892598	-0.00479059757772902	0.763502908335703	M	0.479566227260473	no	-0.193657594940649
59	NB	0.428967182664425	0.799349476853458	-0.00479059757772902	0.954146139164942	F	1.8711281693609	no	0.145261789234869
59	NT	1.78411904535537	0.799349476853458	-0.00479059757772902	0.954146139164942	F	-0.782294845893148	yes	0.0387057475203197
60	NB	-0.0678515040026843	0.899060056253603	-0.00479059757772902	1.03263303450473	F	1.87157043747153	no	-0.133661195405589
60	NT	-1.64197507007681	0.899060056253603	-0.00479059757772902	1.03263303450473	F	-0.780059347250631	no	0.254262910885926
61	NB	0.0640456960268482	1.21422174841546	-0.00479059757772902	1.08782045206072	F	1.87183574099719	no	0.242549754399266
61	NT	1.07406507405396	1.21422174841546	-0.00479059757772902	1.08782045206072	F	-0.778719511899733	no	-0.0364909609871602
62	NT	1.26680964514093	1.15880275879335	-0.00479059757772902	1.15972700628107	F	-0.777380772230039	no	0.0358073001858488
63	NT	1.93316895175059	1.15025824409177	-0.00479059757772902	1.14831868564601	F	-0.776488886944279	no	0.0317713873461926
64	NB	0.121037715856813	1.12618920900189	-0.00479059757772902	1.05923167012741	F	1.87245461540364	no	0.281040551235573
64	NT	1.44137352682415	1.12618920900189	-0.00479059757772902	1.05923167012741	F	-0.775597487302584	no	-0.070886409616504
65	NT	1.34606680980473	1.07455819935835	-0.00479059757772902	1.04723752648609	F	-0.774706572776365	no	-0.0410776370220891
65	OK	1.21209378343242	1.07273447289448	-0.00479059757772902	0.348265399128057	F	0.0552072560427683	no	0.0694523690412563
66	NT	-0.0498013572181456	1.15455155685335	-0.00479059757772902	1.25517371303639	F	-0.773816142837889	no	0.041960323884608
67	NB	-0.753723819170627	1.11175909368221	-0.00479059757772902	1.35668580411929	F	1.87324996744573	no	0.124500028623061
67	NT	-0.530550541142712	1.11175909368221	-0.00479059757772902	1.35668580411929	F	-0.771592184607626	no	0.0507454805525324
68	MS	-0.0151584427886678	0.876535670831051	-0.00479059757772902	1.22774021480134	M	0.485970263119537	no	-0.436548470585013
68	NB	-0.283441997231378	1.01212174514369	-0.00479059757772902	1.51195106570222	F	1.87351499894597	no	0.148058914529148
68	NT	-0.309598193717534	1.01212174514369	-0.00479059757772902	1.51195106570222	F	-0.77025925843694	no	0.127283535776778
69	NT	-1.01352065567002	0.907582726956812	-0.00479059757772902	1.6780189685207	F	-0.769371243551307	no	0.0501112986872323
70	KB	-0.309598193717534	1.00416409526182	-0.00479059757772902	1.06013513092575	F	-1.57396919415993	no	1.01072663139525
70	KR	0.469792315780632	1.00416409526182	-0.00479059757772902	1.06013513092575	F	-0.575370617790133	no	-0.129138628617652
70	KW	-0.210828020495457	1.00416409526182	-0.00479059757772902	1.06013513092575	F	1.10599998018213	no	-0.200587064872435
70	ZL	0.160683628221715	1.24963609537355	-0.00479059757772902	1.6411023828857	M	0.15055113637621	no	-0.782766406450873
71	KR	-0.0864249156896186	1.02150836709661	-0.00479059757772902	0.994486055976184	F	-0.574188201414044	no	0.0794929622269692
71	ML	1.25064603175476	-0.0900438841297414	-0.00479059757772902	1.12183458221252	F	1.38979334725486	no	-0.45298214322713
71	MN	0.824960177809295	-0.0900438841297414	-0.00479059757772902	1.12183458221252	F	-0.838271894723877	no	-0.418158118487172
72	KW	-0.870544139177244	0.948330518265827	-0.00479059757772902	0.807110779519263	F	1.10656457939501	no	0.073864524452801
72	KZ	-1.31466976463034	1.08535510805494	-0.00479059757772902	1.44906917208681	M	0.193016046830621	no	-0.127946393641761
72	NT	0.121037715856813	0.804976248940989	-0.00479059757772902	1.81394572345619	F	-0.766710085444532	no	-0.0221852028760885
72	RF	-0.12526940476383	-0.167463674679798	-0.00479059757772902	0.102394475922333	F	-1.70300923227247	no	-1.11506339000213
72	RS	-0.188343684129023	-0.167463674679798	-0.00479059757772902	0.102394475922333	F	-0.0847254320954415	no	0.363775570666702
73	HW	1.16841939356495	0.646848870880488	-0.00479059757772902	1.84747193483892	M	0.33103459869529	no	-0.493196863906988
73	KC	0.591864614679103	0.465092742057587	-0.00479059757772902	1.75940691547015	M	-1.47745745194174	yes	-0.113212451727817
73	ML	0.851661451178492	-1.2051810617063	-0.00479059757772902	0.797727759042583	F	1.39062406877841	no	0.181047624123483
73	MN	0.185813823147771	-1.2051810617063	-0.00479059757772902	0.797727759042583	F	-0.835034321183638	no	1.05715207141542
73	NT	-0.283441997231378	0.646848870880488	-0.00479059757772902	2.16868598458848	F	-0.764053246232987	no	0.131481652688269
73	ZF	-0.426418513724151	0.746276643487502	-0.00479059757772902	2.66022401205681	M	1.05509999459259	no	0.173413613101558
74	NT	-0.258311802305323	2.01902828904686	-0.00479059757772902	2.30426194270251	F	-0.762284412563843	no	0.0456858606491119
75	NB	-1.19784944462372	0.646848870880488	-0.00479059757772902	-0.314739771989516	F	1.90804132653657	no	0.254064539643604
75	NT	0.14773898922601	0.646848870880488	-0.00479059757772902	-0.314739771989516	F	-0.603606695773716	no	-0.0417812560158468
76	HW	0.992017359366315	-0.339888342083137	-0.00479059757772902	-0.702637002526127	M	0.415831607912301	no	-0.554993220042215
76	KC	0.762981846142356	0.852094327873474	-0.00479059757772902	-2.37513902198562	M	-1.23382530208341	no	0.466429307631699
76	KH	1.28700970872303	-1.37270994930499	-0.00479059757772902	-0.0104909986937874	F	-1.70300923227247	no	0.367039633775596
76	KL	-0.569395030216923	0.852094327873474	-0.00479059757772902	-2.37513902198562	F	1.25758142273632	no	-0.240659899549455
77	HW	-1.64197507007681	-0.425097042210243	-0.00479059757772902	-0.561442081089312	M	0.416907273501643	no	0.266905011346043
77	KB	-1.31466976463034	0.0820709699569108	-0.00479059757772902	-0.501082328699305	F	-1.30737255937649	no	0.798705264528433
77	KC	0.98850645832233	0.56155659646716	-0.00479059757772902	-2.37513902198562	M	-1.23088042738835	no	-0.200030727551084
77	KZ	-0.8094753006898	-0.394005429201124	-0.00479059757772902	-0.0626346564076974	M	0.287628328439775	no	0.654938687383155
77	NB	1.37559912615435	-0.0900438841297414	-0.00479059757772902	-0.340350930097718	F	1.9087331253537	no	-0.242408431321142
77	NT	1.50417643358888	-0.0900438841297414	-0.00479059757772902	-0.340350930097718	F	-0.600400711098589	no	-0.124504303036015
78	HW	-0.65495364594855	-0.0900438841297414	-0.00479059757772902	-0.340350930097718	M	0.417982232763806	no	-0.326509929666793
78	KC	0.0787759502163862	0.746276643487502	-0.00479059757772902	-2.37513902198562	M	-1.22794084067369	no	0.0401002193028074
78	NB	-0.309598193717534	0.331299104866133	-0.00479059757772902	0.102394475922333	F	1.9091653512048	no	0.0917014655615931
78	NT	-0.0864249156896186	0.331299104866133	-0.00479059757772902	0.102394475922333	F	-0.598400154328146	no	0.092886122999645
79	KC	1.28921534889545	0.228766823523378	-0.00479059757772902	-2.37513902198562	M	-1.22559296590547	no	-0.523434269798898
79	NB	-1.01352065567002	-0.167463674679798	-0.00479059757772902	0.716054934202995	F	1.90951104973876	no	0.33923116765313
79	NT	0.328790339640543	-0.167463674679798	-0.00479059757772902	0.716054934202995	F	-0.596801467285542	no	0.0560030683231672
80	NT	1.71207436038269	-0.167463674679798	-0.00479059757772902	0.716054934202995	F	-0.594805301446791	no	-0.00333962599978427
80	NB	0.53730078472772	-0.167463674679798	-0.00479059757772902	0.716054934202995	F	1.90994307027317	no	0.212906376973692
81	KC	0.571943699157198	-0.953001922736941	-0.00479059757772902	-2.37513902198562	M	-1.21973796895777	no	0.27690756993836
81	KL	-1.09907927140164	-0.953001922736941	-0.00479059757772902	-2.37513902198562	F	1.26066705387341	no	0.740349322424247
81	NT	1.66362686522903	-0.774363877501093	-0.00479059757772902	0.370406982298893	F	-0.592811566696006	no	-0.188346577946877
82	NT	1.85345558355212	-1.37270994930499	-0.00479059757772902	0.716054934202995	F	-0.591218325303559	yes	0.0507415486604203
83	NT	1.42198245627701	-0.953001922736941	-0.00479059757772902	-2.37513902198562	F	-0.589626633003618	no	0.0413535985044998
84	KC	2.23582745560769	-0.953001922736941	-0.00479059757772902	-2.37513902198562	M	-1.21448631640061	no	-0.842131854793909
84	KL	0.0177071117289422	-0.953001922736941	-0.00479059757772902	-2.37513902198562	F	1.26182266775831	no	-1.48898867492738
84	NB	-0.938052608124332	-0.953001922736941	-0.00479059757772902	-2.37513902198562	F	1.91115212158479	no	0.424498020342942
84	NT	0.298513628391774	-0.953001922736941	-0.00479059757772902	-2.37513902198562	F	-0.589228951621479	no	0.1811268308911
84	OK	-0.23413014617185	-1.49081453994677	-0.00479059757772902	-2.37513902198562	F	0.169421575877608	no	-0.321455760255293
85	NB	0.244638393710721	0.186827453296142	-0.00479059757772902	0.132590143575258	F	1.93216724202952	no	0.0536922715367994
85	NT	0.92567492866164	0.186827453296142	-0.00479059757772902	0.132590143575258	F	-0.494597449873786	no	-0.0103296551501052
85	OK	-0.283441997231378	0.213113099822839	-0.00479059757772902	0.590128454455499	F	0.229591638866928	no	0.519472346393355
86	FK	-1.9017719065762	0.155053352644856	-0.00479059757772902	0.290860469211863	M	-0.0569142308382333	no	-0.0674240545895352
86	JS	1.73882208422583	0.725095880779335	-0.00479059757772902	0.22849592253141	M	-1.00993004832061	no	-4.71538407488354
86	KR	2.00043558720269	0.116663885882644	-0.00479059757772902	0.231924690825321	F	-0.328094609128359	yes	-0.0655527441928308
86	KS	0.0335286029191834	0.646848870880488	-0.00479059757772902	-0.0939061756339424	M	-0.565543145597623	no	1.36249096789261
86	KZ	-1.64197507007681	-0.237857993678597	-0.00479059757772902	0.645878166512369	M	0.351082724138664	no	1.12664843150207
87	NT	-0.166621677224762	0.228766823523378	-0.00479059757772902	0.243429331510092	F	-0.490474354524996	no	0.0525488434829351
88	JS	-2.3458975320293	0.799954822749711	-0.00479059757772902	0.0768078935525878	M	-1.00530922084815	no	3.53343305186107
88	KC	0.461832737182035	0.685888538778314	-0.00479059757772902	0.0792895058053417	M	-1.07015157431635	no	-0.943105751916941
88	KH	0.642144347852243	0.70827226400275	-0.00479059757772902	-0.068265985167101	F	-1.48843983544691	no	-0.475113162763954
88	KR	-1.09907927140164	0.369725157466238	-0.00479059757772902	0.15598994537424	F	-0.325046403300171	no	0.241704121155037
88	MS	-1.9017719065762	0.241920652268462	-0.00479059757772902	0.238429677280195	M	0.622388103038662	no	0.509812325861335
88	NB	-1.09907927140164	0.451269752795782	-0.00479059757772902	0.0525268113747956	F	1.93335999647319	no	0.145032620244167
88	NK	-0.870544139177244	0.476429340723544	-0.00479059757772902	0.310578651908621	M	1.15070099105943	no	-0.0542571245024414
88	OK	1.05213058568949	0.610194484447487	-0.00479059757772902	0.181209301895291	F	0.232964031999132	no	-1.70584295258527
88	RF	-1.19784944462372	0.8024250333554	-0.00479059757772902	0.247732295538908	F	-1.23973099175485	no	1.39714146119557
88	ST	-1.9017719065762	0.393463357423896	-0.00479059757772902	-0.0926739759501378	F	-1.13711280051678	no	-0.00725640958417214
88	UP	-2.3458975320293	0.00735183017385296	-0.00479059757772902	-0.120959751832668	F	-0.0543309921828583	no	-0.0988136005973464
89	HW	0.967027201122572	0.785631451496264	-0.00479059757772902	0.619032671224667	M	0.479359227778434	no	-0.29082718998743
89	JS	0.53730078472772	1.31188594790042	-0.00479059757772902	0.238813486592486	M	-1.00070139963128	no	1.79046594905191
89	KR	1.48823685943537	0.884871999838981	-0.00479059757772902	0.135997616136719	F	-0.322003862700328	no	-0.335465654723391
90	KC	-1.31466976463034	0.907582726956812	-0.00479059757772902	-0.0368970855059766	M	-1.06057812363238	no	-0.199728364434291
90	KR	-1.45764628112311	0.726551212192291	-0.00479059757772902	0.070029250983564	F	-0.318966966309726	no	-0.00131928353380592
91	NB	-1.19784944462372	0.666647995986287	-0.00479059757772902	0.316781849017352	F	1.9354026987054	no	0.0545562100498743
91	NT	-1.31466976463034	0.666647995986287	-0.00479059757772902	0.316781849017352	F	-0.480397838989992	no	0.148493997788051
91	OK	-0.610747302677855	0.626466762220137	-0.00479059757772902	0.178957591156075	F	0.238729163362606	no	-0.388383263423382
92	KB	0.665878092162252	1.21422174841546	-0.00479059757772902	0.429294228608883	F	-1.12438162080358	no	-4.64762337399549
92	KC	-2.3458975320293	0.989244968959779	-0.00479059757772902	-0.0392640866441314	M	-1.05581231123729	no	0.721909706043665
92	KR	-1.19784944462372	1.21422174841546	-0.00479059757772902	0.429294228608883	F	-0.315935693226014	no	0.0459634740947695
93	KC	-0.23413014617185	1.05092716561879	-0.00479059757772902	-0.101403173652869	M	-1.05000620828933	no	-0.470336637898636
93	KH	0.623748696698388	0.754610850950666	-0.00479059757772902	0.132590143575258	F	-1.46247597515803	no	-0.0491563205548522
93	OK	-0.938052608124332	0.530745647046533	-0.00479059757772902	-0.159402112079652	F	0.242082804515164	no	0.376804141904483
[truncated: 1,745 more rows]
