# Supplementary material for: Travel fosters tool use in wild chimpanzees
Source: eLife. 2016 Jul 19;5:e16371. doi: 10.7554/eLife.16371 (PMC4972540; doi:10.7554/eLife.16371)
Supplement: Figure 1—source data 2. — DOI: http://dx.doi.org/10.7554/eLife.16371.006 [file elife-16371-fig1-data2.csv]

experimentID	ID	tooluse	ripefruit	travelprop	sex	age	engaged	autocor
1	RE	1	-0.798455722774976	0.738853472612521	F	-0.530644859066641	1.26223292684364	0.275937317593407
1	PS	1	-0.0346114474543314	0.917214571416995	M	-0.677033237570614	0.642144347852243	0.275937317593407
2	ZM	0	-0.653586328246188	0.0716423559056636	F	1.51212088181261	0.636070957949798	0.275937317593407
2	ZG	0	-0.653586328246188	0.0716423559056636	M	-0.533332648531842	-0.166621677224762	0.275937317593407
2	ZK	0	-0.653586328246188	0.0716423559056636	M	-1.55377618427989	0.160683628221715	0.275937317593407
3	KU	0	-0.539513996799016	-0.0963761346114703	F	0.997747178191711	0.636070957949798	0.275937317593407
3	KN	0	-0.539513996799016	-0.0963761346114703	F	-0.729901079233697	-0.65495364594855	0.275937317593407
3	KS	0	-0.539513996799016	-0.0963761346114703	M	-1.74919381925692	0.277503948228331	0.275937317593407
3	KL	0	-1.04433010664624	-0.23013880314242	F	0.997747178191711	0.277503948228331	0.275937317593407
3	KM	0	-1.04433010664624	-0.23013880314242	F	-0.756989350044925	-1.45764628112311	0.275937317593407
4	NR	0	-1.49624691355653	-0.371617406509751	F	-0.349592466850451	0.654121104734336	-0.701497030926221
4	HW	0	-1.46502406460061	-0.000515408296084703	M	-0.0448938399674734	-0.23413014617185	4.85223413830957
4	ZL	0	-1.12760703566353	0.151723516844642	M	-0.272110055693539	1.02941851239606	0.275937317593407
5	SB	0	-1.99433202610867	-1.60584325117728	F	0.884090838286326	0.420480464721103	0.275937317593407
7	NB	0	-1.92240114030668	-0.125488954617406	F	1.73985052401103	1.60720550613983	0.275937317593407
7	NT	0	-1.92240114030668	-0.125488954617406	F	-1.59074469147258	1.62700330675756	0.275937317593407
7	NR	0	-1.84586758788521	-0.0659119142933736	F	-0.34444826422576	0.298513628391774	-0.758534414150024
8	HW	1	-1.83795041679187	0.151723516844642	M	-0.0400534256529606	0.604809253674808	-0.390452320114724
8	HT	1	-1.99433202610867	1.21080935167398	F	1.05451736075727	0.617497546262863	0.275937317593407
8	HL	0	-1.99433202610867	1.21080935167398	F	-1.13156533535895	0.591864614679103	0.275937317593407
8	HY	0	-1.99433202610867	1.21080935167398	F	-2.52233509499015	0.544380832869237	0.275937317593407
8	ML	0	-1.99433202610867	1.38968463906794	F	1.20687269103809	0.0931751592746268	0.275937317593407
8	MN	0	-1.99433202610867	1.38968463906794	F	-1.70851458831892	0.0931751592746268	0.275937317593407
9	ZD	0	0.237363415506417	-0.935344532728453	M	-1.0840794856984	-0.105552838737318	0.275937317593407
9	ZG	0	0.0278969151432986	-0.23013880314242	M	-0.456757638992687	0.683118715355377	-0.0696726515004934
9	ZL	0	0.237363415506417	-0.935344532728453	M	-0.210072261795994	0.107257876433435	-0.328609500293529
9	ZM	0	0.0278969151432986	-0.23013880314242	F	1.53444023454732	-0.753723819170627	0.107946298613278
10	KL	0	0.787130397978155	-0.23013880314242	F	1.02689699673696	-1.31466976463034	0.275937317593407
10	KS	1	0.486589603460265	-0.874269744390842	M	-1.59882893210654	1.15226548325577	0.275937317593407
10	NB	0	0.486589603460265	-1.60584325117728	F	1.7569187344766	1.08324047434065	-0.224976361684485
10	NR	0	-0.254679636868374	-1.60584325117728	F	-0.284276637727705	1.15769549742651	-0.360450922728642
10	NT	0	0.486589603460265	-1.60584325117728	F	-1.4645108485108	1.40932995809903	-1.06083983344416
10	ZL	0	0.398462208479352	-0.970001094140764	M	-0.209756867246992	-0.426418513724151	-0.379863326007978
11	NB	0	0.526062875501461	-1.60584325117728	F	1.75701358949888	1.18157669032476	-0.216009269499043
11	NR	0	-1.57338394990139	-1.60584325117728	F	-0.283946619502313	0.298513628391774	-0.65023898222872
11	NT	0	0.526062875501461	-1.60584325117728	F	-1.46383227631392	1.17634614832002	-1.13607088021444
11	ZG	0	-0.779428458839472	-0.874269744390842	M	-0.456024355485905	-1.31466976463034	-0.678139230780036
11	ZL	0	-1.14364241519882	-1.60584325117728	M	-0.209441533450097	1.0489348791279	-0.226601100188715
12	KZ	0	-0.861223832397482	-0.720193262693695	M	-0.157614960537295	0.937220066910118	-0.397863721243893
12	NB	0	0.0278969151432986	-1.60584325117728	F	1.75710843902534	1.50888199577124	-0.171938630899389
12	NT	0	0.0278969151432986	-1.60584325117728	F	-1.46315398527396	1.13848564383239	-1.13518233604052
12	ZL	0	-0.918589986103553	-0.621611735107935	M	-0.209126260381906	-0.610747302677855	-0.372564543008024
13	HW	0	-0.723958215961278	-0.769268654768642	M	0.0152936537610954	0.328790339640543	-0.653599516600742
14	KZ	0	-0.323300347986095	-0.49350611670459	M	-0.151516777283251	0.185813823147771	-0.701020383681871
14	KW	0	-0.102126347878105	-0.463071523792134	F	0.918327389112658	-0.166621677224762	-0.0449195845478845
15	TK	0	-1.49624691355653	-0.463071523792134	M	1.8301011056465	-0.753723819170627	-0.162920865098054
16	FD	0	-1.01955892488056	0.241180112344461	M	-0.076855658933606	-1.31466976463034	-0.214145610439027
16	FD	0	-1.01955892488056	0.241180112344461	M	-0.076855658933606	-0.870544139177244	-0.117423732717537
16	KW	0	-0.407900089323175	-0.000515408296084703	F	0.924332618866165	-0.753723819170627	-0.175205012099554
16	KZ	0	-0.175250336342328	-0.125488954617406	M	-0.139992441943937	-1.31466976463034	-0.397863721243893
16	NR	0	-0.653586328246188	-1.60584325117728	F	-0.264592367682437	-0.283441997231378	-0.375445132396573
16	RS	1	-0.653586328246188	-1.60584325117728	F	-0.487482248777214	1.61915743928687	5.45395511597913
17	HW	0	-1.09078012922823	-0.0386479630006566	M	0.0262512274795071	0.617497546262863	-0.397042774745512
18	KE	0	1.61468775993957	-0.125488954617406	F	-0.598800070148267	-0.870544139177244	-0.497049446540286
18	SE	0	1.61468775993957	-0.702318983699616	F	1.41827073348582	0.0931751592746268	0.275937317593407
18	SM	0	0.526062875501461	-0.985838332632188	M	0.0265242292981235	0.0931751592746268	0.275937317593407
18	VR	0	-0.653586328246188	-1.60584325117728	F	-0.430564193765271	0.747785770167581	0.275937317593407
20	KR	0	0.398462208479352	0.738853472612521	F	-1.14100724171135	-0.0498013572181456	-1.07241280507461
20	KW	0	0.398462208479352	0.738853472612521	F	0.925121143230681	-0.0498013572181456	-0.0449130356755407
21	TK	0	1.61468775993957	-1.60584325117728	M	1.83073595719933	1.20459968820873	0.033242371539939
21	ZL	0	0.629562583322846	0.487138891985186	M	-0.189074039202736	-1.19784944462372	-0.220319243071768
22	KT	0	0.474784134812264	-0.147868000692033	M	0.0235187023891857	-1.01352065567002	-0.385509104610954
22	NR	0	0.437849318020757	0.0467719783302534	F	-0.237746839036113	-0.870544139177244	-0.41480446140946
22	RS	1	1.61468775993957	-1.60584325117728	F	-0.456757638992687	0.829488379252172	4.57420712456186
22	SQ	0	0.237363415506417	-0.447121985221065	M	0.234407219340489	-0.870544139177244	-0.266703893231712
22	ZK	0	0.444169132616369	-0.769268654768642	M	-1.32161599110015	-1.45764628112311	-1.12353951036824
22	ZM	0	0.444169132616369	-0.769268654768642	F	1.55001384594142	-1.19784944462372	0.121876126493216
23	NB	0	0.216823264840195	0.217844162573163	F	1.77052158122707	0.121037715856813	0.02216955821662
23	NT	0	0.216823264840195	0.217844162573163	F	-1.36958249515474	0.233297604957637	-0.264200511659199
24	KR	0	-0.0744829784242994	-0.319203343674887	F	-1.09704205083111	0.995509127339622	-0.324554642449829
24	KW	0	-0.0744829784242994	-0.319203343674887	F	0.937686150911954	-1.9017719065762	-0.218307563175981
24	NK	0	-0.539513996799016	0.186288029599962	M	0.879557849705413	-0.610747302677855	-0.0463755335617813
24	NT	0	0.237363415506417	0.341852076163603	F	-1.3689421449015	-0.870544139177244	-0.492683121065492
24	ZL	0	0.0278969151432986	0.397108365745732	M	-0.164656069893089	-1.45764628112311	-0.310401128660155
25	KA	0	-0.190607669868476	1.56540920244378	F	-0.613262494137336	-1.31466976463034	1.34722310525128
25	KY	0	-0.190607669868476	1.56540920244378	F	0.819457497435786	-0.0322457977506176	-0.187495567973387
25	NB	0	0.237363415506417	0.811636441645699	F	1.77070971607777	-0.309598193717534	0.0176805760235485
25	NR	0	-0.225018407930841	0.519264913191385	F	-0.236784714176491	0.0177071117289422	-0.122996351428328
26	KW	0	-1.39156539816459	0.0716423559056636	F	0.937999043764882	0.385362753799079	0.0306524113895638
27	HW	0	0.173875006721449	0.675308835467757	M	0.0498336900772365	-1.01352065567002	-0.447522769160686
27	KR	0	-0.150211559435999	0.587055361695148	F	-1.09541610591858	-1.01352065567002	-1.07241763012238
27	KW	0	-0.150211559435999	0.587055361695148	F	0.93815546776782	-0.870544139177244	-0.153463863948734
27	KZ	0	0.173875006721449	0.341852076163603	M	-0.113611926872124	-0.210828020495457	-0.183727933494877
27	MS	0	-0.130666125320272	0.706579247626514	M	0.235608904340145	0.53014162826616	-1.01373469525221
27	NB	0	0.437849318020757	0.753869176970387	F	1.77089782930998	-0.702437427758416	0.012204268833773
27	NT	0	0.437849318020757	0.753869176970387	F	-1.36702259564715	-1.9017719065762	-0.564473609061718
27	ZF	0	0.356373158518989	0.644994212132386	M	0.880044127861827	-1.09907927140164	-0.0203110820922016
28	HW	0	-0.653586328246188	0.519264913191385	M	0.0501027877028163	-0.610747302677855	-0.388876161740547
28	KA	0	-0.323300347986095	1.80790895469613	F	-0.612052400154781	-0.426418513724151	1.88680087234402
28	MS	0	-0.798455722774976	0.618813868132911	M	0.235849135524308	1.57136996626156	-0.779469065738744
28	RE	0	-1.01955892488056	0.660034928625418	F	-0.399462959195184	-0.0498013572181456	-0.586739740869948
29	KA	1	-0.150211559435999	2.274584026225	F	-0.611649234187585	1.23884573806227	-0.444639715316461
29	KT	0	0.398462208479352	1.27934335013116	M	0.0254319487561668	-0.0498013572181456	-0.0627264931080513
29	KZ	0	-0.476128238728108	-0.0659119142933736	M	-0.113017282695036	-0.753723819170627	-0.311351344007166
29	MS	0	-0.569540651397598	0.757236106704545	M	0.236089331460697	1.61915743928687	-0.774014927572675
29	NB	0	-0.396940305351075	0.720796447192948	F	1.77108592092868	-1.9017719065762	-0.011505503998518
29	RE	0	-0.736080056331046	0.50997074959307	F	-0.39910888643474	0.338572786715775	-0.524474575571682
29	SQ	0	-0.514709219191319	0.526558922463494	M	0.236089331460697	-0.23413014617185	-0.198216410389295
29	WL	0	0.398462208479352	0.151723516844642	F	0.938468270940936	0.617497546262863	0.275937317593407
29	ZL	0	-0.349471281746455	0.587055361695148	M	-0.163122815681988	-0.493926982671239	-0.0565216270500728
30	SQ	0	-0.886431487385439	0.241180112344461	M	0.236329492159655	-0.493926982671239	-0.236044445943618
30	MS	0	-1.07267318277473	0.848836093209002	M	0.236329492159655	0.121037715856813	-1.01639648605053
31	HW	0	-0.798455722774976	0.426115977610311	M	0.050909815277219	0.665878092162252	-0.193071625457426
31	NR	0	-0.653586328246188	0.124066679850707	F	-0.234862159168063	-1.31466976463034	-0.383743537591388
31	RE	0	-0.918589986103553	0.77218287948642	F	-0.398400970574402	-0.530550541142712	-0.666073734938902
31	SQ	0	-0.653586328246188	-0.267422362709781	M	0.236569617631524	-0.426418513724151	-0.26318310258238
32	HW	0	-0.467514328281911	-0.000515408296084703	M	0.0613651297251832	-0.530550541142712	0.0146990381859888
32	SQ	0	-0.529677518014319	0.0801252285602422	M	0.245907143591886	-0.459284068241761	-0.10590772690456
32	ZM	0	-0.69594613559626	0.0973907543630019	F	1.55517229958098	-1.9017719065762	0.070415626385568
33	SQ	0	-0.29700586756899	0.0346515503167726	M	0.246145868404781	-0.870544139177244	-0.210481806075387
34	JT	0	1.61468775993957	-1.60584325117728	F	-0.707949961468288	0.726946930649696	4.95212228285542
35	HW	0	-0.150211559435999	-0.450352772296628	M	0.0621666256538124	-1.45764628112311	-0.0867289101685077
35	MS	0	-0.532292271758011	-0.885329203098393	M	0.246623213619279	-0.336867749019658	-0.310862531235879
35	RE	0	-0.190607669868476	-0.291017691393682	F	-0.383605017290228	-1.01352065567002	-0.435655152545283
36	SB	0	-1.10541238418927	-1.60584325117728	F	0.94564629678394	1.27586616110968	0.00524026824106263
37	HW	1	0.295554596279153	0.519264913191385	M	0.0656352473116461	1.47519339960241	2.43891741602344
37	NB	0	0.452904578903846	0.561834943204034	F	1.77643746745375	1.31298912555918	-0.252702143848028
37	NT	1	0.452904578903846	0.561834943204034	F	-1.32972178569159	1.52432220885598	2.27508374126411
37	SQ	0	0.322863753852868	-0.346036970910119	M	0.249722569415779	0.348208123737009	-0.163419594650838
37	ZF	0	0.398462208479352	-0.935344532728453	M	0.889578360298521	-0.493926982671239	0.00364732571840612
38	NB	0	-0.102126347878105	0.173144378378836	F	1.77653119826031	1.28034686354684	-0.237058861464078
38	NT	1	-0.102126347878105	0.173144378378836	F	-1.32909683611289	1.99752644332949	2.36848458707944
38	SQ	0	0.199950698658194	-0.346036970910119	M	0.249960738529679	-1.45764628112311	-0.378175418302719
39	HW	1	0.338718637090112	0.0716423559056636	M	0.0661682297033071	-0.493926982671239	1.40527976801661
39	MS	0	-0.653586328246188	0.456108368719141	M	0.250198872998285	-0.283441997231378	-0.398463010039283
39	NB	0	-0.561456739732847	-0.0230150032969406	F	1.77662492370055	1.28921534889545	-0.213953263110998
39	NT	1	-0.561456739732847	-0.0230150032969406	F	-1.32847212501906	1.77075915175189	2.18151892295947
40	HW	0	0.338718637090112	0.195175378019107	M	0.0664346558413394	-0.870544139177244	3.57623792751983
41	NB	0	-0.0274290415098721	-0.714326073451899	F	1.77681235848454	-1.09907927140164	-0.376829572136974
41	NT	0	-0.0274290415098721	-0.714326073451899	F	-1.32722341755842	-1.01352065567002	3.3106423400778
41	SQ	0	0.281467343570472	-0.874269744390842	M	0.250675038039896	0.797097621227109	-0.139659080573819
42	HW	0	0.590603862591285	-1.01495032391253	M	0.0669673780723729	0.403162171628208	3.33543790105372
42	KM	0	-0.371804584784067	-0.935344532728453	F	-0.586844889935771	0.160683628221715	0.275937317593407
42	MS	0	-0.653586328246188	-0.197186724185018	M	0.250913068633048	0.288094897413833	-0.302892745770812
43	KA	0	0.987915070861511	-0.503242152205874	F	-0.57773801574649	0.19801872239915	4.25978909586342
43	KE	0	1.61468775993957	-1.60584325117728	F	-0.531028558916407	0.732220522866926	-0.114790176017653
43	KR	0	1.1262900304479	-0.463071523792134	F	-1.04895276204865	-1.45764628112311	-0.158101178397817
43	KY	0	0.987915070861511	-0.503242152205874	F	0.834357424473567	0.385362753799079	-0.601959752506679
44	JT	1	1.61468775993957	-0.000515408296084703	F	-0.689668150315252	1.04249524866826	-0.542238266880976
44	KR	0	1.38263859907637	-0.753616806710182	F	-1.04842629302931	-0.938052608124332	-0.0755062403987871
44	KW	0	1.38263859907637	-0.753616806710182	F	0.951862576900052	-0.493926982671239	-0.0491784591208483
44	KZ	0	1.02378072178984	-0.419367277660184	M	-0.0876497905035368	0.0640456960268482	-0.183753763201367
45	HL	0	1.61468775993957	-1.60584325117728	F	-0.916987085090548	-0.0678515040026843	0.275937317593407
45	HT	0	1.61468775993957	-1.60584325117728	F	1.11374620249721	-0.753723819170627	0.275937317593407
45	SB	0	1.61468775993957	-1.60584325117728	F	0.952017681869757	-0.365349675236707	-0.390598863080967
45	ZG	0	-1.63220521070135	-1.60584325117728	M	-0.37172452039794	-2.3458975320293	0.275937317593407
45	ZM	0	-1.63220521070135	-1.60584325117728	F	1.56010061144902	-0.702437427758416	0.121876126493216
46	ZL	0	0.139917539979289	0.456108368719141	M	-0.136369968620297	-0.753723819170627	-0.0239774892804938
47	KA	1	0.398462208479352	0.241180112344461	F	-0.576159370106774	1.46523354355657	-0.40803653391065
47	KY	0	0.398462208479352	0.241180112344461	F	0.835023910142426	1.37943589113597	-0.187495560203971
48	KA	0	0.173875006721449	1.64257122467676	F	-0.5495527215083	0.420480464721103	-0.574441135740389
48	ZL	0	0.199950698658194	1.08434530602272	M	-0.115694884130449	-1.9017719065762	-0.57374173019518
49	ZL	0	0.118775978600762	1.22759015795555	M	-0.115397156494544	0.266734991585823	-0.00557781522864524
50	ZK	0	0.15466189405115	0.848836093209002	M	-1.22149227032393	0.688764019163814	-0.124262378084367
51	NK	0	-0.254679636868374	0.0716423559056636	M	0.906090932984158	-0.753723819170627	-0.0947772943089106
52	KA	0	1.61468775993957	-1.60584325117728	F	-0.548001010111058	0.917860955753336	-0.823312829567952
52	KS	0	1.61468775993957	-0.549131176630434	M	-1.38438010985482	-0.258311802305323	0.275937317593407
52	KU	0	1.61468775993957	-0.549131176630434	F	1.07233917808359	1.25762328223243	0.0620144892760382
52	KY	0	1.61468775993957	-1.60584325117728	F	0.84697448424234	-1.31466976463034	-0.601959536775914
52	OK	0	0.629562583322846	1.29708200892661	F	-0.222738130792637	0.0489688160039322	0.275937317593407
53	KU	0	1.61468775993957	-1.60584325117728	F	1.0729155045819	-0.753723819170627	-0.339816945264658
54	KC	1	-1.99433202610867	-0.66394887669448	M	-1.59441439801156	1.48011586558529	4.18330243362897
54	NB	0	-1.99433202610867	-0.0863763273034803	F	1.86012151998272	0.420480464721103	0.0859068612453888
54	NT	1	-1.99433202610867	-0.0863763273034803	F	-0.838734928357717	1.87851556448026	3.44157164554167
54	OK	0	-1.99433202610867	-0.16236087917757	F	0.0169419728144553	-0.309598193717534	-0.518119185557039
55	MS	0	-0.435805294075383	1.87220487639836	M	0.477287792095852	-0.210828020495457	-0.199108574494632
56	KR	0	0.139917539979289	2.207077582654	F	-0.593210119443325	0.0335286029191834	-0.806773982591936
56	NB	0	0.295554596279153	1.78858397018395	F	1.86988918262097	-1.45764628112311	-0.185894225095498
56	PS	0	0.27287131717894	2.18901540470352	M	-0.162816337088651	-0.258311802305323	0.275937317593407
56	SQ	0	-0.371804584784067	1.80790895469613	M	0.477495053652313	-0.210828020495457	0.275937317593407
57	OK	0	-0.218550440045199	0.561834943204034	F	0.049026131694574	0.338572786715775	-0.658646882993484
58	MS	0	-0.0439367802558219	0.966833320404619	M	0.479566227260473	-0.493926982671239	-0.415424384115564
59	NB	0	-0.349471281746455	0.660034928625418	F	1.8711281693609	0.428967182664425	-0.0447928116908511
59	NT	1	-0.349471281746455	0.660034928625418	F	-0.782294845893148	1.78411904535537	-0.410447697539983
60	NB	0	-0.190607669868476	0.27338683207079	F	1.87157043747153	-0.0678515040026843	-0.0868132103511918
60	NT	0	-0.190607669868476	0.27338683207079	F	-0.780059347250631	-1.64197507007681	0.0883674288712151
61	NB	0	1.31527548438875	0.966833320404619	F	1.87183574099719	0.0640456960268482	-0.0738240043698578
61	NT	0	1.31527548438875	0.966833320404619	F	-0.778719511899733	1.07406507405396	-0.58500730466545
62	NT	0	0.829051057704778	0.950045830088419	F	-0.777380772230039	1.26680964514093	-0.968188570557217
63	NT	0	0.932740171562283	0.803932550292223	F	-0.776488886944279	1.93316895175059	-0.942336657326647
64	NB	0	0.901350811622556	0.618813868132911	F	1.87245461540364	0.121037715856813	0.0055933159983593
64	NT	0	0.901350811622556	0.618813868132911	F	-0.775597487302584	1.44137352682415	-1.01356795348242
65	NT	0	0.629562583322846	0.0973907543630019	F	-0.774706572776365	1.34606680980473	-0.916243484251769
65	OK	0	0.829051057704778	-0.319203343674887	F	0.0552072560427683	1.21209378343242	-0.518119185557039
66	NT	0	1.27594586432604	0.300099721383404	F	-0.773816142837889	-0.0498013572181456	-0.950469762418395
67	NB	0	1.61468775993957	-0.702318983699616	F	1.87324996744573	-0.753723819170627	0.0231732256709942
67	NT	0	1.61468775993957	-0.702318983699616	F	-0.771592184607626	-0.530550541142712	-0.503190611873381
68	MS	0	0.829051057704778	0.526558922463494	M	0.485970263119537	-0.0151584427886678	-0.19910857514316
68	NB	0	1.31527548438875	0.416339879752276	F	1.87351499894597	-0.283441997231378	0.099869769510973
68	NT	0	1.31527548438875	0.416339879752276	F	-0.77025925843694	-0.309598193717534	-0.331935091497143
69	NT	0	0.580380670315465	1.19575103975597	F	-0.769371243551307	-1.01352065567002	-0.382079481917066
70	KB	0	0.398462208479352	1.6625430753665	F	-1.57396919415993	-0.309598193717534	0.275937317593407
70	KR	0	0.398462208479352	1.6625430753665	F	-0.575370617790133	0.469792315780632	-0.422909134377078
70	KW	0	0.398462208479352	1.6625430753665	F	1.10599998018213	-0.210828020495457	-0.00996907965109976
70	ZL	0	0.829051057704778	1.06810017187432	M	0.15055113637621	0.160683628221715	0.275937317593407
71	KR	0	1.05576904626971	1.38968463906794	F	-0.574188201414044	-0.0864249156896186	-0.807193578728603
71	ML	0	1.61468775993957	1.25319744811706	F	1.38979334725486	1.25064603175476	-0.648235431094199
71	MN	0	1.61468775993957	1.25319744811706	F	-0.838271894723877	0.824960177809295	-1.11648215114236
72	KW	0	0.526062875501461	1.03403687844491	F	1.10656457939501	-0.870544139177244	-0.165497575497855
72	KZ	0	0.56288350670253	1.19015176937516	M	0.193016046830621	-1.31466976463034	0.275937317593407
72	NT	0	0.281467343570472	1.3236292348628	F	-0.766710085444532	0.121037715856813	-0.35426170816702
72	RF	0	-0.476128238728108	0.519264913191385	F	-1.70300923227247	-0.12526940476383	0.275937317593407
72	RS	0	-0.476128238728108	0.519264913191385	F	-0.0847254320954415	-0.188343684129023	0.275937317593407
73	HW	0	0.398462208479352	1.25319744811706	M	0.33103459869529	1.16841939356495	0.275937317593407
73	KC	1	0.237363415506417	1.19015176937516	M	-1.47745745194174	0.591864614679103	3.3451396777413
73	ML	0	-1.71524180507317	1.01875534309975	F	1.39062406877841	0.851661451178492	-0.333097889971425
73	MN	0	-1.71524180507317	1.01875534309975	F	-0.835034321183638	0.185813823147771	-0.769810576407178
73	NT	0	0.398462208479352	1.51024002660161	F	-0.764053246232987	-0.283441997231378	-0.465393594717581
73	ZF	0	0.486589603460265	1.67376115855415	M	1.05509999459259	-0.426418513724151	0.275937317593407
74	NT	0	1.61468775993957	1.71373230117359	F	-0.762284412563843	-0.258311802305323	-0.531676655232025
75	NB	0	1.61468775993957	-0.702318983699616	F	1.90804132653657	-1.19784944462372	-0.192526003508002
75	NT	0	1.61468775993957	-0.702318983699616	F	-0.603606695773716	0.14773898922601	-0.881541323875652
76	HW	0	-0.918589986103553	-1.60584325117728	M	0.415831607912301	0.992017359366315	0.0786653700340642
76	KC	0	0.787130397978155	-1.60584325117728	M	-1.23382530208341	0.762981846142356	-0.80481212144866
76	KL	0	0.787130397978155	-1.60584325117728	F	1.25758142273632	-0.569395030216923	-0.044442719393718
77	HW	0	-0.150211559435999	-1.60584325117728	M	0.416907273501643	-1.64197507007681	-0.21287481701599
77	KB	0	-0.150211559435999	-1.60584325117728	F	-1.30737255937649	-1.31466976463034	0.275937317593407
77	KC	0	0.787130397978155	-1.60584325117728	M	-1.23088042738835	0.98850645832233	-0.638736738887217
77	KZ	0	-0.653586328246188	-1.60584325117728	M	0.287628328439775	-0.8094753006898	0.275937317593407
77	NB	0	-0.150211559435999	-1.60584325117728	F	1.9087331253537	1.37559912615435	0.0920906867953753
77	NT	0	-0.150211559435999	-1.60584325117728	F	-0.600400711098589	1.50417643358888	-0.290805719940882
78	HW	0	1.61468775993957	-1.60584325117728	M	0.417982232763806	-0.65495364594855	0.0220348314092699
78	KC	0	1.61468775993957	-1.60584325117728	M	-1.22794084067369	0.0787759502163862	-0.923176182089424
78	NB	0	1.61468775993957	-1.60584325117728	F	1.9091653512048	-0.309598193717534	-0.179611247836225
78	NT	0	1.61468775993957	-1.60584325117728	F	-0.598400154328146	-0.0864249156896186	-0.966305939793954
79	KC	0	1.61468775993957	-1.60584325117728	M	-1.22559296590547	1.28921534889545	-0.513677504233622
80	NT	0	1.61468775993957	1.38968463906794	F	-0.594805301446791	1.71207436038269	-0.284685741697746
80	NB	0	1.61468775993957	1.38968463906794	F	1.90994307027317	0.53730078472772	0.0626873967151055
81	NT	0	1.61468775993957	-1.60584325117728	F	-0.592811566696006	1.66362686522903	0.473053374820568
82	NT	1	-1.99433202610867	1.71373230117359	F	-0.591218325303559	1.85345558355212	-0.812053079716102
83	NT	0	-1.01955892488056	-1.60584325117728	F	-0.589626633003618	1.42198245627701	0.541362133700481
84	KC	0	-1.01955892488056	-1.60584325117728	M	-1.21448631640061	2.23582745560769	-0.98728647265968
84	KL	0	-1.01955892488056	-1.60584325117728	F	1.26182266775831	0.0177071117289422	0.0499739722160631
84	NB	0	-1.01955892488056	-1.60584325117728	F	1.91115212158479	-0.938052608124332	-0.0850192098562597
84	NT	0	-1.01955892488056	-1.60584325117728	F	-0.589228951621479	0.298513628391774	0.172668013993315
84	OK	0	-1.49624691355653	-1.60584325117728	F	0.169421575877608	-0.23413014617185	0.275937317593407
85	NB	0	-1.63220521070135	-0.000515408296084703	F	1.93216724202952	0.244638393710721	0.0976295333766991
85	NT	0	-1.63220521070135	-0.000515408296084703	F	-0.494597449873786	0.92567492866164	-0.527976844909284
85	OK	0	-1.57338394990139	1.15648508097862	F	0.229591638866928	-0.283441997231378	-0.647033167037832
86	FK	0	-1.05800891856804	-0.396033902981811	M	-0.0569142308382333	-1.9017719065762	0.275937317593407
86	JS	0	0.629562583322846	0.241180112344461	M	-1.00993004832061	1.73882208422583	0.00558664592444032
86	KR	1	-0.653586328246188	0.0716423559056636	F	-0.328094609128359	2.00043558720269	-0.129532984077367
86	KS	0	-0.653586328246188	-0.66394887669448	M	-0.565543145597623	0.0335286029191834	-1.52573723779244
86	KZ	0	-0.861223832397482	1.38968463906794	M	0.351082724138664	-1.64197507007681	0.275937317593407
87	NT	0	-0.371804584784067	0.859077803009129	F	-0.490474354524996	-0.166621677224762	-1.0856899585196
88	JS	0	0.199950698658194	0.151723516844642	M	-1.00530922084815	-2.3458975320293	-1.11111663845278
88	KC	0	0.398462208479352	0.27338683207079	M	-1.07015157431635	0.461832737182035	-0.175905119159512
88	KH	0	0.580380670315465	0.559349501068692	F	-1.48843983544691	0.642144347852243	-1.15338373181546
88	KR	0	-0.254679636868374	-0.0569457755455174	F	-0.325046403300171	-1.09907927140164	1.39118965084715
88	MS	0	-0.779428458839472	0.170734642087106	M	0.622388103038662	-1.9017719065762	0.275937317593407
88	NB	0	0.199950698658194	0.0869829470080142	F	1.93335999647319	-1.09907927140164	-0.160378489551423
88	NK	0	-0.886431487385439	0.151723516844642	M	1.15070099105943	-0.870544139177244	0.275937317593407
88	OK	0	0.398462208479352	0.295587010154179	F	0.232964031999132	1.05213058568949	-0.517962484199895
88	RF	0	-0.0744829784242994	0.295587010154179	F	-1.23973099175485	-1.19784944462372	0.275937317593407
88	ST	0	1.61468775993957	-1.60584325117728	F	-1.13711280051678	-1.9017719065762	0.275937317593407
88	UP	0	-0.150211559435999	-0.522138808278523	F	-0.0543309921828583	-2.3458975320293	0.275937317593407
89	HW	0	1.31527548438875	0.39079089921217	M	0.479359227778434	0.967027201122572	-0.507620479277459
89	JS	0	1.02378072178984	-0.125488954617406	M	-1.00070139963128	0.53730078472772	0.00335568135875606
89	KR	0	1.61468775993957	0.405298729837991	F	-0.322003862700328	1.48823685943537	-0.0852273897650241
90	KC	0	0.398462208479352	0.279984098746741	M	-1.06057812363238	-1.31466976463034	0.0479780417546779
90	KR	0	-0.476128238728108	-0.346036970910119	F	-0.318966966309726	-1.45764628112311	-0.495893805938806
91	NB	0	0.629562583322846	-0.172511979678293	F	1.9354026987054	-1.19784944462372	0.0290423194796253
91	NT	0	0.629562583322846	-0.172511979678293	F	-0.480397838989992	-1.31466976463034	-0.489519442059533
91	OK	0	1.15527851781303	0.438846250976166	F	0.238729163362606	-0.610747302677855	-0.131849132148647
92	KB	0	0.237363415506417	0.53243573961561	F	-1.12438162080358	0.665878092162252	-0.797596031484066
92	KC	0	1.61468775993957	0.241180112344461	M	-1.05581231123729	-2.3458975320293	-0.297161691680282
92	KR	0	0.237363415506417	0.53243573961561	F	-0.315935693226014	-1.19784944462372	-0.0560332565148837
93	KC	0	-1.57338394990139	-0.23013880314242	M	-1.05000620828933	-0.23413014617185	-0.108939904303896
93	KH	0	-1.14364241519882	-0.298196658468751	F	-1.46247597515803	0.623748696698388	-1.06233512751983
93	OK	0	-1.83795041679187	-0.33545920965266	F	0.242082804515164	-0.938052608124332	-0.0936552552262259
94	HW	0	-0.918589986103553	2.04679807645661	M	0.485764071872772	-0.258311802305323	-0.0134336751879334
94	JS	0	-1.99433202610867	2.13164716731331	M	-0.984928560459732	0.683118715355377	-0.686650543525357
94	KS	0	-0.653586328246188	1.25319744811706	M	-0.546450768137704	1.27811042903417	-0.443505743865223
94	NB	0	-0.476128238728108	1.13021458391137	F	1.93676308553056	-1.01352065567002	0.120721605926075
94	NT	0	-0.476128238728108	1.13021458391137	F	-0.474455707596515	-0.395156809449161	-0.0615506014951494
94	SQ	0	-0.371804584784067	1.47466803160948	M	0.629958314917315	-1.31466976463034	0.275937317593407
95	KB	0	1.11038068249658	0.225547179598125	F	-1.11448669570625	0.660026564394077	-0.988838896183465
95	KR	0	1.11038068249658	0.225547179598125	F	-0.309889933948514	0.53730078472772	-0.188164759788187
96	HW	0	1.42526068547628	0.0908686963721019	M	0.487618858829382	-0.8094753006898	-0.50762056083264
96	KC	0	1.39263111089883	0.124066679850707	M	-1.04422062494478	-0.610747302677855	-0.619349385022475
96	KR	0	1.61468775993957	-0.68359263435539	F	-0.3085494586216	-0.258311802305323	-0.499093629689081
