# Supplementary material for: Travel fosters tool use in wild chimpanzees
Source: eLife. 2016 Jul 19;5:e16371. doi: 10.7554/eLife.16371 (PMC4972540; doi:10.7554/eLife.16371)
Supplement: Figure 1—source data 3. — DOI: http://dx.doi.org/10.7554/eLife.16371.007 [file elife-16371-fig1-data3.csv]

experimentID	ID	tooluse	ripefruit	travelprop	sex	age	engaged	autocor
1	RE	1	-1.23564787350869	0.379731322185342	F	-0.530644859066641	1.26223292684364	0.312018753814322
1	PS	1	-0.873166046540792	0.437907068441427	M	-0.677033237570614	0.642144347852243	0.312018753814322
2	ZM	0	-1.49659166002249	-0.70214970747526	F	1.51212088181261	0.636070957949798	0.312018753814322
2	ZG	0	-1.49659166002249	-0.70214970747526	M	-0.533332648531842	-0.166621677224762	0.312018753814322
2	ZK	0	-1.49659166002249	-0.70214970747526	M	-1.55377618427989	0.160683628221715	0.312018753814322
3	KU	0	-1.61915929496264	0.154693954634605	F	0.997747178191711	0.636070957949798	0.312018753814322
3	KN	0	-1.61915929496264	0.154693954634605	F	-0.729901079233697	-0.65495364594855	0.312018753814322
3	KS	0	-1.61915929496264	0.154693954634605	M	-1.74919381925692	0.277503948228331	0.312018753814322
3	KL	0	-1.13160727781086	0.401117249572069	F	0.997747178191711	0.277503948228331	0.312018753814322
3	KM	0	-1.13160727781086	0.401117249572069	F	-0.756989350044925	-1.45764628112311	0.312018753814322
4	NR	0	-1.62668361324839	-0.158918334430197	F	-0.349592466850451	0.654121104734336	-0.704816381979797
4	HW	0	-1.51972785597291	-0.00116402966855246	M	-0.0448938399674734	-0.23413014617185	5.1473797383884
4	ZL	0	-1.46150618254788	0.751011219159455	M	-0.272110055693539	1.02941851239606	0.312018753814322
5	SB	0	-1.97318534003621	-1.16431703688995	F	0.884090838286326	0.420480464721103	0.312018753814322
7	NB	0	-1.89260625273353	-0.348309203746122	F	1.73985052401103	1.60720550613983	0.312018753814322
7	NT	0	-1.89260625273353	-0.348309203746122	F	-1.59074469147258	1.62700330675756	0.312018753814322
7	NR	0	-1.80687112333265	-0.258023316929502	F	-0.34444826422576	0.298513628391774	-0.888753830178143
8	HW	1	-1.79800207614093	0.0717917896307139	M	-0.0400534256529606	0.604809253674808	-0.449387104907353
8	HT	1	-1.97318534003621	1.67678094807863	F	1.05451736075727	0.617497546262863	0.312018753814322
8	HL	0	-1.97318534003621	1.67678094807863	F	-1.13156533535895	0.591864614679103	0.312018753814322
8	HY	0	-1.97318534003621	1.67678094807863	F	-2.52233509499015	0.544380832869237	0.312018753814322
8	ML	0	-1.97318534003621	1.94785708519629	F	1.20687269103809	0.0931751592746268	0.312018753814322
8	MN	0	-1.97318534003621	1.94785708519629	F	-1.70851458831892	0.0931751592746268	0.312018753814322
9	ZD	0	-0.352854187241031	-0.331995499252793	M	-1.0840794856984	-0.105552838737318	0.312018753814322
9	ZG	0	-0.368036432061452	-0.286684117886441	M	-0.456757638992687	0.683118715355377	-0.0997951617393987
9	ZL	0	-0.352854187241031	-0.331995499252793	M	-0.210072261795994	0.107257876433435	-0.477332862444975
9	ZM	0	-0.368036432061452	-0.286684117886441	F	1.53444023454732	-0.753723819170627	0.0508452842868444
10	KL	0	-0.576324486914379	0.0497337274586366	F	1.02689699673696	-1.31466976463034	0.312018753814322
10	KS	1	0.222151111553348	-0.246144015217454	M	-1.59882893210654	1.15226548325577	0.312018753814322
10	NB	0	-0.569712134128738	-0.215827522504426	F	1.7569187344766	1.08324047434065	-0.407702329748522
10	NR	0	-0.365120100878694	-0.00820834168301117	F	-0.284276637727705	1.15769549742651	-0.514298340646954
10	NT	0	-0.569712134128738	-0.215827522504426	F	-1.4645108485108	1.40932995809903	-1.51474504274267
10	ZL	0	-0.338721383607364	-0.258023316929502	M	-0.209756867246992	-0.426418513724151	-0.532781256388607
11	NB	0	-0.62507223366339	-0.203446673897515	F	1.75701358949888	1.18157669032476	-0.402902790825206
11	NR	0	-0.411288889518905	-0.0152087519812447	F	-0.283946619502313	0.298513628391774	-0.96843714898958
11	NT	0	-0.62507223366339	-0.203446673897515	F	-1.46383227631392	1.17634614832002	-1.63279233131422
11	ZG	0	-0.422612041580354	-0.302517780282185	M	-0.456024355485905	-1.31466976463034	-0.787515985233559
11	ZL	0	-0.444683496673406	-0.294573333041712	M	-0.209441533450097	1.0489348791279	-0.321354940989548
12	KZ	0	-0.801918926146027	-0.386513948646061	M	-0.157614960537295	0.937220066910118	-0.534727649376134
12	NB	0	-0.730426875793946	-0.190916423286823	F	1.75710843902534	1.50888199577124	-0.33832860335092
12	NT	0	-0.730426875793946	-0.190916423286823	F	-1.46315398527396	1.13848564383239	-1.62696060593862
12	ZL	0	-0.471242698371195	-0.311003006075836	M	-0.209126260381906	-0.610747302677855	-0.559692733334966
13	HW	0	-0.532868997687523	0.0409746997175281	M	0.0152936537610954	0.328790339640543	-0.558414317624997
14	KZ	0	-0.484229623130345	0.193088522868126	M	-0.151516777283251	0.185813823147771	-0.867256204645781
14	KW	0	-0.576619323250293	0.147355534451073	F	0.918327389112658	-0.166621677224762	-0.0128553449535671
15	TK	0	0.899401391172907	-1.64029743798807	M	1.8301011056465	-0.753723819170627	-0.161911850300088
16	FD	0	0.104235516022783	-0.420332786339343	M	-0.076855658933606	-1.31466976463034	-0.125401526743737
16	FD	0	0.104235516022783	-0.420332786339343	M	-0.076855658933606	-0.870544139177244	-0.0388204075591705
16	KW	0	0.455703750383639	0.679220621948311	F	0.924332618866165	-0.753723819170627	-0.175684916064067
16	KZ	0	0.397973734159324	-0.234124706033567	M	-0.139992441943937	-1.31466976463034	-0.534727649376134
16	NR	0	0.386101473572946	-0.276745290649992	F	-0.264592367682437	-0.283441997231378	-0.532945984380627
16	RS	1	1.31247205239343	-0.404186675830062	F	-0.487482248777214	1.61915743928687	-0.744062488985424
17	HW	0	-0.0287516314529631	-0.290685483815923	M	0.0262512274795071	0.617497546262863	-0.540746875426832
18	KE	0	2.06974444144317	-1.36848873554828	F	-0.598800070148267	-0.870544139177244	0.312018753814322
18	RS	0	1.42620794363476	-0.319116995972514	F	-0.486735076057019	1.33999341990228	2.06119750572961
18	SE	0	-0.285357726816166	-0.258023316929502	F	1.41827073348582	0.0931751592746268	0.312018753814322
18	SM	0	0.127459774076783	-0.0671232941388734	M	0.0265242292981235	0.0931751592746268	0.312018753814322
18	VR	0	-0.0953665339115116	-0.473912631569341	F	-0.430564193765271	0.747785770167581	-1.38820229441765
19	RS	0	1.42620794363476	-0.319116995972514	F	-0.486361617540168	1.26452537235659	1.85321598844794
20	KR	0	0.211704600328583	1.26902972617302	F	-1.14100724171135	-0.0498013572181456	-1.31627682825696
20	KW	0	0.211704600328583	1.26902972617302	F	0.925121143230681	-0.0498013572181456	-0.0128517580024673
21	TK	0	1.02467215920172	-1.75421484882819	M	1.83073595719933	1.20459968820873	0.127766244081778
21	ZL	0	0.0184308649830217	-0.113871740063977	M	-0.189074039202736	-1.19784944462372	-0.251095192692898
22	KT	0	-1.18664700724784	0.201133585781298	M	0.0235187023891857	-1.01352065567002	-0.520799364350224
22	NR	0	-0.818567618019975	0.330769602511258	F	-0.237746839036113	-0.870544139177244	-0.468545927743606
22	RS	1	-1.2161497679138	-0.982323838133744	F	-0.456757638992687	0.829488379252172	-0.728249406688659
22	SQ	0	-1.08921485845229	-0.0595244960318846	M	0.234407219340489	-0.870544139177244	-0.312745247848858
22	ZK	0	-1.17165939892786	0.0857186112565221	M	-1.32161599110015	-1.45764628112311	-1.13413453709916
22	ZM	0	-1.17165939892786	0.0857186112565221	F	1.55001384594142	-1.19784944462372	0.180004257054513
23	NB	0	-0.942514337293658	0.353039005556362	F	1.77052158122707	0.121037715856813	0.0198475135356268
23	NT	0	-0.942514337293658	0.353039005556362	F	-1.36958249515474	0.233297604957637	-0.330259931775078
24	KR	0	-1.15603536146037	-0.306336440370366	F	-1.09704205083111	0.995509127339622	-0.341083456824257
24	KW	0	-1.15603536146037	-0.306336440370366	F	0.937686150911954	-1.9017719065762	-0.209192426647938
24	NK	0	-1.43921255500611	0.268676073724135	M	0.879557849705413	-0.610747302677855	-0.0113415992311439
24	NT	0	-0.956965315005171	0.359921671442822	F	-1.3689421449015	-0.870544139177244	-0.614082067029854
24	ZL	0	-1.21801852964133	0.353577488473613	M	-0.164656069893089	-1.45764628112311	-0.401740659465953
25	KA	0	-0.572363447990719	0.699108359674777	F	-0.613262494137336	-1.31466976463034	1.9204787284689
25	KY	0	-0.572363447990719	0.699108359674777	F	0.819457497435786	-0.0322457977506176	-0.208804919113231
25	NB	0	-0.925511730822538	0.292714946802744	F	1.77070971607777	-0.309598193717534	0.000563479661534023
25	NR	0	-0.968432515584047	0.483562385743278	F	-0.236784714176491	0.0177071117289422	-0.203111122912756
25	VR	0	-1.2979484901808	1.23185342304447	F	-0.400525637195191	1.14678905814484	-0.676216404898683
26	KW	0	-1.33474136447912	-0.235275504850514	F	0.937999043764882	0.385362753799079	0.0296470726685374
27	HW	0	-0.91417698555363	0.228038859422736	M	0.0498336900772365	-1.01352065567002	-0.46388098436243
27	KR	0	-1.3034226284546	-0.188211660620627	F	-1.09541610591858	-1.01352065567002	-1.31627915198339
27	KW	0	-1.3034226284546	-0.188211660620627	F	0.93815546776782	-0.870544139177244	-0.147678044712617
27	KZ	0	-1.07885230871163	-0.231218951217727	M	-0.113611926872124	-0.210828020495457	-0.257321254456671
27	MS	0	-1.21253018943727	0.465457728459185	M	0.235608904340145	0.53014162826616	-1.14658746794142
27	NB	0	-0.908166341676588	0.207358578654955	F	1.77089782930998	-0.702437427758416	0.00454146628762835
27	NT	0	-0.908166341676588	0.207358578654955	F	-1.36702259564715	-1.9017719065762	-0.702445630217324
27	ZF	0	-1.11871953297099	-0.0962555664919183	M	0.880044127861827	-1.09907927140164	-0.00230810952331141
28	HW	0	-0.984461367526853	0.241766586286766	M	0.0501027877028163	-0.610747302677855	-0.426419097472884
28	KA	0	-0.427263527119667	0.385117084635669	F	-0.612052400154781	-0.426418513724151	2.51564228083349
28	MS	0	-1.33935746071256	0.505809242043015	M	0.235849135524308	1.57136996626156	-0.90381454975004
28	RE	0	-1.20438395328033	0.0155653912711502	F	-0.399462959195184	-0.0498013572181456	-0.558522585391335
29	KA	1	-0.423335881313375	0.387239069054277	F	-0.611649234187585	1.23884573806227	-0.283151712750283
29	KT	0	-1.27932186097803	0.260155635758671	M	0.0254319487561668	-0.0498013572181456	-0.20908318041393
29	KZ	0	-1.09979147865086	-0.181772282187628	M	-0.113017282695036	-0.753723819170627	-0.406665166779471
29	MS	0	-1.35545132379662	0.475314186562497	M	0.236089331460697	1.61915743928687	-0.871343076525165
29	NB	0	-1.07085651070848	0.214213159805282	F	1.77108592092868	-1.9017719065762	-0.0270085583724062
29	RE	0	-1.2341696946516	0.0288759562699219	F	-0.39910888643474	0.338572786715775	-0.437840765750983
29	SQ	0	-1.14923161727748	0.0315266992764645	M	0.236089331460697	-0.23413014617185	-0.256453377552638
29	WL	0	-1.62815589478803	-0.348309203746122	F	0.938468270940936	0.617497546262863	0.312018753814322
29	ZL	0	-1.24732072318697	0.304983801072014	M	-0.163122815681988	-0.493926982671239	-0.120100721759063
30	SQ	0	-1.08035148384268	-0.0519120600265335	M	0.236329492159655	-0.493926982671239	-0.307414928419287
30	MS	0	-1.27323855030783	0.387826615329196	M	0.236329492159655	0.121037715856813	-1.20073996341058
31	HW	0	-0.984461367526853	0.122114000418399	M	0.050909815277219	0.665878092162252	-0.217485362499476
31	NR	0	-1.24920535101669	0.539936489977553	F	-0.234862159168063	-1.31466976463034	-0.449978622173111
31	RE	0	-1.1680205021368	0.016904335538041	F	-0.398400970574402	-0.530550541142712	-0.631688590660816
31	SQ	0	-1.08498837207985	-0.117437845766555	M	0.236569617631524	-0.426418513724151	-0.303242641772637
32	HW	0	0.275161258197339	-0.535597488916403	M	0.0613651297251832	-0.530550541142712	0.0356362584529869
32	SQ	0	0.276852825397553	-0.74659708855942	M	0.245907143591886	-0.459284068241761	-0.0387188367399359
32	ZM	0	0.0747896904956549	-0.675666453698706	F	1.55517229958098	-1.9017719065762	0.0476338400380295
33	SQ	0	0.356211117091915	-0.746160122368977	M	0.246145868404781	-0.870544139177244	-0.123038285540144
34	JT	0	0.798928725505288	-1.46568353274137	F	-0.707949961468288	0.726946930649696	5.18494691552777
35	HW	0	0.390602640126387	-0.428388923872377	M	0.0621666256538124	-1.45764628112311	-0.0479418365804942
35	MS	0	0.0202695570931321	-0.70794323801505	M	0.246623213619279	-0.336867749019658	-0.259719916029989
35	RE	0	0.0809358589544036	-0.825839929021096	F	-0.383605017290228	-1.01352065567002	-0.352163850390824
36	SB	0	0.966178334539141	-1.96973596272979	F	0.94564629678394	1.27586616110968	0.0925188751484869
37	HW	1	0.448916302337861	0.00193177215490046	M	0.0656352473116461	1.47519339960241	2.66232268848144
37	NB	0	0.115687157549026	-0.0685737468255845	F	1.77643746745375	1.31298912555918	-0.230019951275713
37	NT	1	0.115687157549026	-0.0685737468255845	F	-1.32972178569159	1.52432220885598	2.66184795403655
37	SQ	0	0.588717953925144	-0.729236166103792	M	0.249722569415779	0.348208123737009	-0.151646344031438
37	ZF	0	1.09045507712232	-1.19408612362504	M	0.889578360298521	-0.493926982671239	-0.0279168568893169
38	NB	0	0.108623350984433	-0.120424266647795	F	1.77653119826031	1.28034686354684	-0.232229110999214
38	NT	1	0.108623350984433	-0.120424266647795	F	-1.32909683611289	1.99752644332949	2.69183213491278
38	SQ	0	0.572542647560054	-0.758305914794281	M	0.249960738529679	-1.45764628112311	-0.398885928191757
39	HW	1	0.486961130715203	0.102319244801936	M	0.0661682297033071	-0.493926982671239	1.5416294012925
39	MS	0	-0.0981896845175448	-0.401716155580951	M	0.250198872998285	-0.283441997231378	-0.366712314522983
39	NB	0	0.0723295128214955	-0.172248715510564	F	1.77662492370055	1.28921534889545	-0.201393838718063
39	NT	1	0.0723295128214955	-0.172248715510564	F	-1.32847212501906	1.77075915175189	2.49082969697662
40	HW	0	0.476675528432597	0.133663616681379	M	0.0664346558413394	-0.870544139177244	3.86023559807096
41	NB	0	0.092652476694162	-0.234958172167934	F	1.77681235848454	-1.09907927140164	-0.361596017619133
41	NT	0	0.092652476694162	-0.234958172167934	F	-1.32722341755842	-1.01352065567002	3.77912809819556
41	SQ	0	0.625030945740015	-0.666508137057727	M	0.250675038039896	0.797097621227109	-0.132054869600032
42	HW	0	0.486961130715203	0.0247464790709939	M	0.0669673780723729	0.403162171628208	3.60017845860752
42	KM	0	0.332735771095037	-1.35110090262299	F	-0.586844889935771	0.160683628221715	0.312018753814322
42	MS	0	-0.113557972805603	-0.521363381421216	M	0.250913068633048	0.288094897413833	-0.251873673369974
43	KA	0	0.119948084570351	-0.655648150902894	F	-0.57773801574649	0.19801872239915	4.68256340013534
43	KE	0	2.06974444144317	-2.59170867006347	F	-0.531028558916407	0.732220522866926	0.312018753814322
43	KR	0	0.366082130651384	-0.990316821099688	F	-1.04895276204865	-1.45764628112311	-0.185862236056188
43	KY	0	0.119948084570351	-0.655648150902894	F	0.834357424473567	0.385362753799079	-0.63608754318535
44	JT	1	-0.0243757266695295	-0.859897920909675	F	-0.689668150315252	1.04249524866826	-0.547899917736984
44	KR	0	0.253746784775641	-1.11681350771747	F	-1.04842629302931	-0.938052608124332	-0.0535710689225619
44	KW	0	0.253746784775641	-1.11681350771747	F	0.951862576900052	-0.493926982671239	-0.0458392859616786
44	KZ	0	0.125785041440943	-0.655648150902894	M	-0.0876497905035368	0.0640456960268482	-0.257336133231184
45	HL	0	-0.155582527450491	-2.59170867006347	F	-0.916987085090548	-0.0678515040026843	0.312018753814322
45	HT	0	-0.155582527450491	-2.59170867006347	F	1.11374620249721	-0.753723819170627	0.312018753814322
45	SB	0	2.06974444144317	-2.59170867006347	F	0.952017681869757	-0.365349675236707	-0.296544038702326
45	ZG	0	-0.221606708728127	-0.193015293201874	M	-0.37172452039794	-2.3458975320293	0.312018753814322
45	ZM	0	-0.221606708728127	-0.193015293201874	F	1.56010061144902	-0.702437427758416	0.180004257054513
46	ZL	0	-0.177181955121955	0.537820370481447	M	-0.136369968620297	-0.753723819170627	0.0219055890948432
47	KA	1	-0.108188760421213	-0.313173246615173	F	-0.576159370106774	1.46523354355657	-0.447385364927531
47	KY	0	-0.108188760421213	-0.313173246615173	F	0.835023910142426	1.37943589113597	-0.208804917295206
48	KA	0	0.782690650656974	1.0466674344496	F	-0.5495527215083	0.420480464721103	-0.518007083073796
48	ZL	0	0.651969302160761	1.38573314868305	M	-0.115694884130449	-1.9017719065762	-0.53132000564611
49	ZL	0	0.526825327396809	1.61469306549401	M	-0.115397156494544	0.266734991585823	0.0358554919862332
50	ZK	0	0.292174812092321	1.07879451917099	M	-1.22149227032393	0.688764019163814	-0.332925920222534
51	NK	0	0.292174812092321	-0.0105466685600804	M	0.906090932984158	-0.753723819170627	-0.164115629184204
52	KA	0	1.50480486691188	-1.10015731440908	F	-0.548001010111058	0.917860955753336	-0.573944595202305
52	KS	0	2.06974444144317	-1.36848873554828	M	-1.38438010985482	-0.258311802305323	0.312018753814322
52	KU	0	2.06974444144317	-1.36848873554828	F	1.07233917808359	1.25762328223243	0.137967530682264
52	KY	0	1.50480486691188	-1.10015731440908	F	0.84697448424234	-1.31466976463034	-0.636087476591428
52	OK	0	0.707292918732412	0.662206658910622	F	-0.222738130792637	0.0489688160039322	0.312018753814322
53	KU	0	2.06974444144317	-2.59170867006347	F	1.0729155045819	-0.753723819170627	-0.203961649760337
54	KC	1	-1.66374853816674	-1.10015731440908	M	-1.59441439801156	1.48011586558529	4.61661801046844
54	NB	0	-1.52712713218337	-0.24443560287442	F	1.86012151998272	0.420480464721103	0.156189218590184
54	NT	1	-1.52712713218337	-0.24443560287442	F	-0.838734928357717	1.87851556448026	4.27137711104881
54	OK	0	-1.42179170618964	-0.0214480080362212	F	0.0169419728144553	-0.309598193717534	-0.368643582122993
55	MS	0	0.671907330963482	0.80190857097486	M	0.477287792095852	-0.210828020495457	-0.106885584412121
56	KR	0	0.732355736362972	1.08814360887387	F	-0.593210119443325	0.0335286029191834	-0.559167535785179
56	NB	0	0.735702728260708	0.998657951669536	F	1.86988918262097	-1.45764628112311	-0.093261007946965
56	PS	0	0.845803600248246	1.02187434516668	M	-0.162816337088651	-0.258311802305323	0.312018753814322
56	SQ	0	0.784723382301448	0.70338714962332	M	0.477495053652313	-0.210828020495457	0.312018753814322
57	OK	0	0.672861841782587	0.533071103533604	F	0.049026131694574	0.338572786715775	-0.624013131005882
58	MS	0	0.815587705635029	0.782523900872639	M	0.479566227260473	-0.493926982671239	-0.183453582404137
59	NB	0	0.858712390611559	0.987477066341454	F	1.8711281693609	0.428967182664425	0.00984124039543808
59	NT	1	0.858712390611559	0.987477066341454	F	-0.782294845893148	1.78411904535537	-0.31622801257849
60	NB	0	0.957716084250716	1.07185529250631	F	1.87157043747153	-0.0678515040026843	-0.0318560888660616
60	NT	0	0.957716084250716	1.07185529250631	F	-0.780059347250631	-1.64197507007681	0.369794349449026
61	NB	0	1.27064347676314	1.13118515107486	F	1.87183574099719	0.0640456960268482	-0.0090631751468969
61	NT	0	1.27064347676314	1.13118515107486	F	-0.778719511899733	1.07406507405396	-0.464117667432002
62	NT	0	1.21561737318069	1.20848910695786	F	-0.777380772230039	1.26680964514093	-0.925678287203966
63	NT	0	1.20713343375421	1.19622446259221	F	-0.776488886944279	1.93316895175059	-0.895616324071042
64	NB	0	1.18323503309738	1.10045045711986	F	1.87245461540364	0.121037715856813	0.0300945913889749
64	NT	0	1.18323503309738	1.10045045711986	F	-0.775597487302584	1.44137352682415	-0.974804257983924
65	NT	0	1.1319700550802	1.08755601709341	F	-0.774706572776365	1.34606680980473	-0.882167817499204
65	OK	0	1.13015925769845	0.3361181115702	F	0.0552072560427683	1.21209378343242	-0.368643582122993
66	NT	0	1.21139630960852	1.31110017055549	F	-0.773816142837889	-0.0498013572181456	-0.922528960101541
67	NB	0	1.16890721828694	1.42023189430095	F	1.87324996744573	-0.753723819170627	0.0289101242630161
67	NT	0	1.16890721828694	1.42023189430095	F	-0.771592184607626	-0.530550541142712	-0.477819051872575
68	MS	0	0.935351382659368	1.28160747743074	M	0.485970263119537	-0.0151584427886678	-0.106885584456844
68	NB	0	1.06997623634831	1.58715157306609	F	1.87351499894597	-0.283441997231378	0.0960860570822719
68	NT	0	1.06997623634831	1.58715157306609	F	-0.77025925843694	-0.309598193717534	-0.305440325715652
69	NT	0	0.966178334539141	1.76568475369553	F	-0.769371243551307	-1.01352065567002	-0.386139375421425
70	KB	0	1.06207500123634	1.10142173288817	F	-1.57396919415993	-0.309598193717534	0.312018753814322
70	KR	0	1.06207500123634	1.10142173288817	F	-0.575370617790133	0.469792315780632	-0.343574593258323
70	KW	0	1.06207500123634	1.10142173288817	F	1.10599998018213	-0.210828020495457	0.0598189348525503
70	ZL	0	1.30580675810964	1.72599716000923	M	0.15055113637621	0.160683628221715	0.312018753814322
71	KR	0	1.07929631301143	1.03084495099831	F	-0.574188201414044	-0.0864249156896186	-0.559301033427382
71	ML	0	-0.0243757266695295	1.16775242710641	F	1.38979334725486	1.25064603175476	-0.49686915438797
71	MN	0	-0.0243757266695295	1.16775242710641	F	-0.838271894723877	0.824960177809295	-0.896854078889784
72	KW	0	1.00663724944566	0.829405036906431	F	1.10656457939501	-0.870544139177244	-0.0440223713304053
72	KZ	0	1.14269042043438	1.51954968082427	M	0.193016046830621	-1.31466976463034	0.312018753814322
72	NT	0	0.86429927239765	1.911814351766	F	-0.766710085444532	0.121037715856813	-0.326589447216555
72	RF	0	-0.101246659235932	0.0717917896307139	F	-1.70300923227247	-0.12526940476383	0.312018753814322
72	RS	0	-0.101246659235932	0.0717917896307139	F	-0.0847254320954415	-0.188343684129023	0.312018753814322
73	HW	0	0.707292918732412	1.94785708519629	M	0.33103459869529	1.16841939356495	0.312018753814322
73	KC	1	0.526825327396809	1.85318178826498	M	-1.47745745194174	0.591864614679103	3.41062371794902
73	ML	0	-1.13160727781086	0.819317714424591	F	1.39062406877841	0.851661451178492	-0.499681919520153
73	MN	0	-1.13160727781086	0.819317714424591	F	-0.835034321183638	0.185813823147771	-1.0454389993416
73	NT	0	0.707292918732412	2.2931818890347	F	-0.764053246232987	-0.283441997231378	-0.386410026895096
73	ZF	0	0.806015810502052	2.82161541504943	M	1.05509999459259	-0.426418513724151	0.312018753814322
74	NT	0	2.06974444144317	2.43893435900741	F	-0.762284412563843	-0.258311802305323	-0.483553269781272
75	NB	0	0.707292918732412	-0.3766531101075	F	1.90804132653657	-1.19784944462372	-0.281921908851618
75	NT	0	0.707292918732412	-0.3766531101075	F	-0.603606695773716	0.14773898922601	-1.11384054181949
76	HW	0	-0.272448943388027	-0.793666423033754	M	0.415831607912301	0.992017359366315	0.043193737630645
76	KC	0	0.911083313565207	-2.59170867006347	M	-1.23382530208341	0.762981846142356	-0.767253661474258
76	KH	0	-1.2979484901808	-0.049567018953195	F	-1.70300923227247	1.28700970872303	0.312018753814322
76	KL	0	0.911083313565207	-2.59170867006347	F	1.25758142273632	-0.569395030216923	0.112752908894774
77	HW	0	-0.35705356702501	-0.641873222872787	M	0.416907273501643	-1.64197507007681	-0.332289754109789
77	KB	0	0.146518940548885	-0.576982787133547	F	-1.30737255937649	-1.31466976463034	0.312018753814322
77	KC	0	0.622605313298723	-2.59170867006347	M	-1.23088042738835	0.98850645832233	-0.583007068791047
77	KZ	0	-0.326182374142366	-0.105624649014872	M	0.287628328439775	-0.8094753006898	0.312018753814322
77	NB	0	-0.0243757266695295	-0.404186675830062	F	1.9087331253537	1.37559912615435	0.077531155156653
77	NT	0	-0.0243757266695295	-0.404186675830062	F	-0.600400711098589	1.50417643358888	-0.424515750743217
78	HW	0	-0.0243757266695295	-0.404186675830062	M	0.417982232763806	-0.65495364594855	-0.015079394562121
78	KC	0	0.806015810502052	-2.59170867006347	M	-1.22794084067369	0.0787759502163862	-0.925492384028508
78	NB	0	0.393980203568837	0.0717917896307139	F	1.9091653512048	-0.309598193717534	-0.0842905317287446
78	NT	0	0.393980203568837	0.0717917896307139	F	-0.598400154328146	-0.0864249156896186	-0.931876019039533
79	KC	0	0.292174812092321	-2.59170867006347	M	-1.22559296590547	1.28921534889545	-0.496350020200745
79	NB	0	-0.101246659235932	0.731514418651414	F	1.90951104973876	-1.01352065567002	-0.0648071259505637
79	NT	0	-0.101246659235932	0.731514418651414	F	-0.596801467285542	0.328790339640543	-0.915915234205064
80	NT	0	-0.101246659235932	0.731514418651414	F	-0.594805301446791	1.71207436038269	-0.611944027816686
80	NB	0	-0.101246659235932	0.731514418651414	F	1.90994307027317	0.53730078472772	0.084451280021989
81	KC	0	-0.881215931507317	-2.59170867006347	M	-1.21973796895777	0.571943699157198	-1.6025358318464
81	KL	0	-0.881215931507317	-2.59170867006347	F	1.26066705387341	-1.09907927140164	-0.0340869777012023
81	NT	0	-0.70384431849268	0.359921671442822	F	-0.592811566696006	1.66362686522903	0.832155155979323
82	NT	1	-1.2979484901808	0.731514418651414	F	-0.591218325303559	1.85345558355212	-1.05774499500567
83	NT	0	-0.881215931507317	-2.59170867006347	F	-0.589626633003618	1.42198245627701	0.890492474684655
84	KC	0	-0.881215931507317	-2.59170867006347	M	-1.21448631640061	2.23582745560769	-0.799100481684833
84	KL	0	-0.881215931507317	-2.59170867006347	F	1.26182266775831	0.0177071117289422	0.112753094234406
84	NB	0	-0.881215931507317	-2.59170867006347	F	1.91115212158479	-0.938052608124332	-0.150159725961929
84	NT	0	-0.881215931507317	-2.59170867006347	F	-0.589228951621479	0.298513628391774	0.439569256260505
84	OK	0	-1.41521579300484	-2.59170867006347	F	0.169421575877608	-0.23413014617185	0.312018753814322
85	NB	0	0.250532765818238	0.104253984286104	F	1.93216724202952	0.244638393710721	0.141409609959138
85	NT	0	0.250532765818238	0.104253984286104	F	-0.494597449873786	0.92567492866164	-0.345850824209675
85	OK	0	0.276632063520569	0.596135729734253	F	0.229591638866928	-0.283441997231378	-0.551477317402875
86	FK	0	0.21898392370475	0.27440429121233	M	-0.0569142308382333	-1.9017719065762	0.312018753814322
86	JS	0	0.784985206178836	0.207358578654955	M	-1.00993004832061	1.73882208422583	0.0602676664137606
86	KR	1	0.180866614296244	0.211044714860471	F	-0.328094609128359	2.00043558720269	-0.0636752054614459
86	KS	0	0.707292918732412	-0.139243450094563	M	-0.565543145597623	0.0335286029191834	-0.978169351386082
86	KZ	0	-0.171141926458539	0.656070089377292	M	0.351082724138664	-1.64197507007681	0.312018753814322
87	NT	0	0.292174812092321	0.223412909186957	F	-0.490474354524996	-0.166621677224762	-0.794616934105446
88	JS	0	0.859313444983311	0.044284644334246	M	-1.00530922084815	-2.3458975320293	-1.12703468138526
88	KC	0	0.746055819756385	0.0469525297055534	M	-1.07015157431635	0.461832737182035	-0.108818112952977
88	KH	0	0.76828085834261	-0.111678672805882	F	-1.48843983544691	0.642144347852243	-0.881037786793357
88	KR	0	0.432133839444483	0.129410206351707	F	-0.325046403300171	-1.09907927140164	1.70186168288328
88	MS	0	0.305235388403227	0.218037974256355	M	0.622388103038662	-1.9017719065762	0.312018753814322
88	NB	0	0.513100334499505	0.018180991811674	F	1.93335999647319	-1.09907927140164	-0.0429983185898893
88	NK	0	0.538081556655395	0.295602546945904	M	1.15070099105943	-0.870544139177244	0.312018753814322
88	OK	0	0.670898389016754	0.156522561338523	F	0.232964031999132	1.05213058568949	-0.193785868476426
88	RF	0	0.861766143337899	0.228038859422736	F	-1.23973099175485	-1.19784944462372	0.312018753814322
88	ST	0	0.455703750383639	-0.137918759862516	F	-1.13711280051678	-1.9017719065762	0.312018753814322
88	UP	0	0.0723295128214955	-0.168327703729286	F	-0.0543309921828583	-2.3458975320293	0.312018753814322
89	HW	0	0.845091617490308	0.627209535483716	M	0.479359227778434	0.967027201122572	-0.0937877517705627
89	JS	0	1.3676152980432	0.218450592806451	M	-1.00070139963128	0.53730078472772	0.0587648719863325
89	KR	0	0.943628612298805	0.107917226273149	F	-0.322003862700328	1.48823685943537	-0.0199322742923616
90	KC	0	0.966178334539141	-0.0779551817862626	M	-1.06057812363238	-1.31466976463034	0.0635897453251139
90	KR	0	0.786430220200604	0.0369971878320663	F	-0.318966966309726	-1.45764628112311	-0.455812016216472
91	NB	0	0.726951680401337	0.302271364285662	F	1.9354026987054	-1.19784944462372	0.135969258894951
91	NT	0	0.726951680401337	0.302271364285662	F	-0.480397838989992	-1.31466976463034	-0.226944463832708
91	OK	0	0.687055306498395	0.154101834194344	F	0.238729163362606	-0.610747302677855	-0.00643869636301691
92	KB	0	1.27064347676314	0.423229072835871	F	-1.12438162080358	0.665878092162252	-0.658380034670969
92	KC	0	1.04726164222612	-0.0804998531801693	M	-1.05581231123729	-2.3458975320293	-0.17786288228273
92	KR	0	1.27064347676314	0.423229072835871	F	-0.315935693226014	-1.19784944462372	0.0133626138688657
93	KC	0	1.10850655061755	-0.147303182762798	M	-1.05000620828933	-0.23413014617185	-0.0710890656299639
93	KH	0	0.814290933637151	0.104253984286104	F	-1.46247597515803	0.623748696698388	-0.877746182560352
93	OK	0	0.592012794274941	-0.209655598700648	F	0.242082804515164	-0.938052608124332	-0.0730273616511144
94	HW	0	1.49354377364711	0.614696723013992	M	0.485764071872772	-0.258311802305323	0.0336721023183361
94	JS	0	1.53936001532674	0.426476703518202	M	-0.984928560459732	0.683118715355377	-0.6584681288069
94	KS	0	1.08351041034831	0.622190953232699	M	-0.546450768137704	1.27811042903417	-0.423695766183976
94	NB	0	0.995382024594761	0.760200109331102	F	1.93676308553056	-1.01352065567002	0.148653984890459
94	NT	0	0.995382024594761	0.760200109331102	F	-0.474455707596515	-0.395156809449161	-0.0360632754852094
94	SQ	0	1.28420178988057	0.524294860890988	M	0.629958314917315	-1.31466976463034	0.312018753814322
95	KB	0	1.5770359594641	0.207358578654955	F	-1.11448669570625	0.660026564394077	-0.733597782935856
95	KR	0	1.5770359594641	0.207358578654955	F	-0.309889933948514	0.53730078472772	-0.0819462779483179
96	HW	0	1.85754267859147	-0.0204305061319897	M	0.487618858829382	-0.8094753006898	-0.0937877574939082
96	KC	0	1.82099007244445	0.0298793005080739	M	-1.04422062494478	-0.610747302677855	-0.376925234491874
96	KR	0	2.06974444144317	-1.19408612362504	F	-0.3085494586216	-0.258311802305323	-0.39014993986494
