# Supplementary material for: Travel fosters tool use in wild chimpanzees
Source: eLife. 2016 Jul 19;5:e16371. doi: 10.7554/eLife.16371 (PMC4972540; doi:10.7554/eLife.16371)
Supplement: Figure 1—source data 4. — DOI: http://dx.doi.org/10.7554/eLife.16371.008 [file elife-16371-fig1-data4.csv]

experimentID	ID	tooluse	ripefruit	travelprop	sex	age	engaged	autocor
1	RE	1	-1.52069233846085	0.405244191531368	F	-0.530644859066641	1.26223292684364	0.323137051156251
1	PS	1	-1.10900828257335	0.465911827908907	M	-0.677033237570614	0.642144347852243	0.323137051156251
2	ZM	0	-1.8170558756049	-0.722977948022898	F	1.51212088181261	0.636070957949798	0.323137051156251
2	ZG	0	-1.8170558756049	-0.722977948022898	M	-0.533332648531842	-0.166621677224762	0.323137051156251
2	ZK	0	-1.8170558756049	-0.722977948022898	M	-1.55377618427989	0.160683628221715	0.323137051156251
3	KU	0	-1.95626048482568	0.170567611263203	F	0.997747178191711	0.636070957949798	0.323137051156251
3	KN	0	-1.95626048482568	0.170567611263203	F	-0.729901079233697	-0.65495364594855	0.323137051156251
3	KS	0	-1.95626048482568	0.170567611263203	M	-1.74919381925692	0.277503948228331	0.323137051156251
3	KL	0	-1.40252957490352	0.427546160131534	F	0.997747178191711	0.277503948228331	0.323137051156251
3	KM	0	-1.40252957490352	0.427546160131534	F	-0.756989350044925	-1.45764628112311	0.323137051156251
4	NR	0	-1.96480613219116	-0.15647789379589	F	-0.349592466850451	0.654121104734336	-0.598713842739757
4	HW	0	-1.84333251150234	0.00803363229853991	M	-0.0448938399674734	-0.23413014617185	4.71056994577828
4	ZL	0	-1.77720799746348	0.792427429108823	M	-0.272110055693539	1.02941851239606	0.323137051156251
5	SB	0	-2.35834099557803	-1.20494167502152	F	0.884090838286326	0.420480464721103	0.323137051156251
7	NB	0	-1.86669644733405	-0.641300855420022	F	1.73985052401103	1.60720550613983	-0.31976751520038
7	NT	0	-1.86669644733405	-0.641300855420022	F	-1.59074469147258	1.62700330675756	-1.64128284170171
7	NR	0	-1.72463428507878	-0.582355836280872	F	-0.34444826422576	0.298513628391774	-0.920445057422165
8	HW	1	-1.97762616775476	0.735519339369008	M	-0.0400534256529606	0.604809253674808	-0.508510224107346
8	HT	1	-2.35834099557803	1.75785142274649	F	1.05451736075727	0.617497546262863	0.323137051156251
8	HL	0	-2.35834099557803	1.75785142274649	F	-1.13156533535895	0.591864614679103	0.323137051156251
8	HY	0	-2.35834099557803	1.75785142274649	F	-2.52233509499015	0.544380832869237	0.323137051156251
8	ML	0	-2.35834099557803	2.04053878948674	F	1.20687269103809	0.0931751592746268	0.323137051156251
8	MN	0	-2.35834099557803	2.04053878948674	F	-1.70851458831892	0.0931751592746268	0.323137051156251
9	ZD	0	-0.282196915826756	-0.136587615481758	M	-1.0840794856984	-0.105552838737318	0.323137051156251
9	ZG	0	-0.428930849500893	-0.175585439443958	M	-0.456757638992687	0.683118715355377	-0.10977083253808
9	ZL	0	-0.282196915826756	-0.136587615481758	M	-0.210072261795994	0.107257876433435	-0.497930203115449
9	ZM	0	-0.428930849500893	-0.175585439443958	F	1.53444023454732	-0.753723819170627	0.100925760993196
10	KL	0	-0.794046967363244	-0.0340431087219757	F	1.02689699673696	-1.31466976463034	0.323137051156251
10	KS	1	0.0490857789252252	0.100922865920638	M	-1.59882893210654	1.15226548325577	0.323137051156251
10	NB	0	-0.440862764498986	-0.15647789379589	F	1.7569187344766	1.08324047434065	-0.416068842138685
10	NR	0	-0.159887671333625	-0.0444074610112393	F	-0.284276637727705	1.15769549742651	-0.486857115711277
10	NT	0	-0.440862764498986	-0.15647789379589	F	-1.4645108485108	1.40932995809903	-1.4565583371928
10	ZL	0	-0.275152670311591	-0.0648237503690438	M	-0.209756867246992	-0.426418513724151	-0.559867444987218
11	NB	0	-0.473989046122776	-0.141678412874242	F	1.75701358949888	1.18157669032476	-0.399965437860274
11	NR	0	-0.167396383872178	-0.0404744689013623	F	-0.283946619502313	0.298513628391774	-0.896482463835881
11	NT	0	-0.473989046122776	-0.141678412874242	F	-1.46383227631392	1.17634614832002	-1.54452460380421
11	ZG	0	-0.426751587015408	-0.204683275522981	M	-0.456024355485905	-1.31466976463034	-0.828135705164083
11	ZL	0	-0.301222753860811	-0.0703264002683795	M	-0.209441533450097	1.0489348791279	-0.335010499484562
12	KZ	0	-0.581458666492175	-0.216741061691032	M	-0.157614960537295	0.937220066910118	-0.549970395289119
12	NB	0	-0.498208299378046	-0.111474939185494	F	1.75710843902534	1.50888199577124	-0.338599771302765
12	NT	0	-0.498208299378046	-0.111474939185494	F	-1.46315398527396	1.13848564383239	-1.55006024192562
12	ZL	0	-0.301222753860811	-0.0668778394041682	M	-0.209126260381906	-0.610747302677855	-0.582498696625516
13	HW	0	-0.373866564689418	-0.104062531464048	M	0.0152936537610954	0.328790339640543	-0.676231295210069
14	KZ	0	-0.519295732528871	0.115329358060418	M	-0.151516777283251	0.185813823147771	-0.880164531437922
14	KW	0	-0.638586999960816	0.384586017543828	F	0.918327389112658	-0.166621677224762	-0.0578746169983837
15	TK	0	0.904162303649513	-1.70131014049067	M	1.8301011056465	-0.753723819170627	-0.229063076601637
16	FD	0	-0.440263901650989	-0.052395837417338	M	-0.076855658933606	-1.31466976463034	-0.166670914332796
16	FD	0	-0.440263901650989	-0.052395837417338	M	-0.076855658933606	-0.870544139177244	-0.0698806856074688
16	KW	0	-0.613300801314195	0.456962144941627	F	0.924332618866165	-0.753723819170627	-0.224391649992543
16	KZ	0	-0.560706289318573	0.129463500209407	M	-0.139992441943937	-1.31466976463034	-0.549970395289119
16	NR	0	-0.300621194272187	0.0410474080137473	F	-0.264592367682437	-0.283441997231378	-0.512405594273007
16	RS	1	-0.288073876953101	0.259745578307884	F	-0.487482248777214	1.61915743928687	-1.14724732970574
17	HW	0	-0.414309809150463	0.108362359990935	M	0.0262512274795071	0.617497546262863	-0.519103914326635
18	KE	0	0.481013848608402	-1.24600645679544	F	-0.598800070148267	-0.870544139177244	-0.465576591684935
18	RS	0	-0.281925281215602	0.289855047480337	F	-0.486735076057019	1.33999341990228	1.5581527492991
18	SE	0	-0.558036204598438	0.362706603115649	F	1.41827073348582	0.0931751592746268	0.323137051156251
18	SM	0	-0.441412571161077	0.274789707346339	M	0.0265242292981235	0.0931751592746268	0.323137051156251
18	VR	0	-0.337572263411471	-0.211631497495012	F	-0.430564193765271	0.747785770167581	-1.11081329172735
19	RS	0	-0.281925281215602	0.289855047480337	F	-0.486361617540168	1.26452537235659	1.37330615075068
20	KR	0	-0.666126535823216	0.483724203560689	F	-1.14100724171135	-0.0498013572181456	-1.10924372702022
20	KW	0	-0.666126535823216	0.483724203560689	F	0.925121143230681	-0.0498013572181456	-0.0578581913846141
21	TK	0	1.04643696138239	-1.82010707052912	M	1.83073595719933	1.20459968820873	0.112230822245703
21	ZL	0	-0.435285219896876	0.152784016469743	M	-0.189074039202736	-1.19784944462372	-0.279339827229557
22	KT	0	-0.69613611736619	0.011060743763871	M	0.0235187023891857	-1.01352065567002	-0.432063755250678
22	NR	0	-0.847566622613817	0.270785408558177	F	-0.237746839036113	-0.870544139177244	-0.431107187822441
22	RS	1	-1.3212079362408	-1.17709205913305	F	-0.456757638992687	0.829488379252172	-1.12169370670662
22	SQ	0	-0.608050193449477	-0.341406540535158	M	0.234407219340489	-0.870544139177244	-0.241020404204188
22	ZK	0	-0.660068522246424	-0.333457856188527	M	-1.32161599110015	-1.45764628112311	-1.17666821545017
22	ZM	0	-0.660068522246424	-0.333457856188527	F	1.55001384594142	-1.19784944462372	0.180109833075233
23	NB	0	-0.593507344878541	-0.0674230421748591	F	1.77052158122707	0.121037715856813	0.0518662578776781
23	NT	0	-0.593507344878541	-0.0674230421748591	F	-1.36958249515474	0.233297604957637	-0.242655405948786
24	KR	0	-0.640018517790719	-0.546610258542187	F	-1.09704205083111	0.995509127339622	-0.211372307765773
24	KW	0	-0.640018517790719	-0.546610258542187	F	0.937686150911954	-1.9017719065762	-0.115646194111978
24	NK	0	-1.02461617293727	-0.0724363709490619	M	0.879557849705413	-0.610747302677855	-0.0219645917883362
24	NT	0	-0.557753544464967	-0.0625186749974155	F	-1.3689421449015	-0.870544139177244	-0.495398560238514
24	ZL	0	-0.652529028111304	-0.00384579018396079	M	-0.164656069893089	-1.45764628112311	-0.308312883758878
25	KA	0	0.380154174984588	-0.380621947003737	F	-0.613262494137336	-1.31466976463034	2.25097852950321
25	KY	0	0.380154174984588	-0.380621947003737	F	0.819457497435786	-0.0322457977506176	-0.217770290634732
25	NB	0	-0.543688831388178	-0.0655763256343665	F	1.77070971607777	-0.309598193717534	0.0345308817456161
25	NR	0	-0.863411061768931	0.296182568302843	F	-0.236784714176491	0.0177071117289422	-0.165684028016213
25	VR	0	-1.22738098897887	-0.15647789379589	F	-0.400525637195191	1.14678905814484	-0.731634445995826
26	KW	0	-0.578955486694582	-0.607234481467492	F	0.937999043764882	0.385362753799079	0.0792446867515807
27	HW	0	-0.520623898651912	-0.030384264198843	M	0.0498336900772365	-1.01352065567002	-0.420501500075495
27	KR	0	-0.471463274652141	-0.549291659772764	F	-1.09541610591858	-1.01352065567002	-1.10925680124872
27	KW	0	-0.471463274652141	-0.549291659772764	F	0.93815546776782	-0.870544139177244	-0.0668976058443158
27	KZ	0	-0.502636658496274	-0.361300024110901	M	-0.113611926872124	-0.210828020495457	-0.177466323791631
27	MS	0	-0.874224985136461	0.0760482469752018	M	0.235608904340145	0.53014162826616	-1.02620758629783
27	NB	0	-0.56268095248551	-0.119736019154013	F	1.77089782930998	-0.702437427758416	0.0354858750290488
27	NT	0	-0.56268095248551	-0.119736019154013	F	-1.36702259564715	-1.9017719065762	-0.579131891219706
27	ZF	0	-1.17125967392439	-0.199009954383883	M	0.880044127861827	-1.09907927140164	-0.0577490544264475
28	HW	0	-0.603442617046357	-0.0897465760574696	M	0.0501027877028163	-0.610747302677855	-0.384643318351153
28	KA	0	0.460921747321691	-0.511733071538054	F	-0.612052400154781	-0.426418513724151	2.79533303810319
28	MS	0	-0.961265238859253	0.0230981079035097	M	0.235849135524308	1.57136996626156	-0.805824398248434
28	RE	0	-0.918561694718431	-0.38408853886469	F	-0.399462959195184	-0.0498013572181456	-0.438704770035065
29	KA	1	0.52099504200815	-0.467289393874907	F	-0.611649234187585	1.23884573806227	-0.14919828216727
29	KT	0	-0.743737529196496	0.042667661122208	M	0.0254319487561668	-0.0498013572181456	-0.141294550246079
29	KZ	0	-0.471463274652141	-0.40870782125812	M	-0.113017282695036	-0.753723819170627	-0.338321576342057
29	MS	0	-0.94877466191021	0.0430920763988194	M	0.236089331460697	1.61915743928687	-0.789799387252488
29	NB	0	-0.621201429624222	-0.13104738983184	F	1.77108592092868	-1.9017719065762	0.00174135725493588
29	RE	0	-0.894265604307744	-0.387378965155228	F	-0.39910888643474	0.338572786715775	-0.351683543110429
29	SQ	0	-0.678954968198392	-0.343494790634685	M	0.236089331460697	-0.23413014617185	-0.196477197745818
29	WL	0	0.127449063309205	-1.03172911305517	F	0.938468270940936	0.617497546262863	0.323137051156251
29	ZL	0	-0.688783626769977	-0.0329333463374726	M	-0.163122815681988	-0.493926982671239	-0.0688166948322043
30	SQ	0	-0.679099031852071	-0.353981099724815	M	0.236329492159655	-0.493926982671239	-0.233465118800976
30	MS	0	-0.958318443894402	0.0637433470146027	M	0.236329492159655	0.121037715856813	-1.07641153142361
31	HW	0	-0.60258025206686	-0.0393627336520022	M	0.050909815277219	0.665878092162252	-0.176084925856026
31	NR	0	-0.916703315629717	0.164228110467063	F	-0.234862159168063	-1.31466976463034	-0.418772159513304
31	RE	0	-0.911103638964959	-0.320725664740544	F	-0.398400970574402	-0.530550541142712	-0.504843007366495
31	SQ	0	-0.672743940915197	-0.402626045311377	M	0.236569617631524	-0.426418513724151	-0.230214262877204
32	HW	0	0.0347012954790361	-0.0661868753697701	M	0.0613651297251832	-0.530550541142712	0.0271007651858878
32	SQ	0	-0.00237101578118794	-0.379369149531636	M	0.245907143591886	-0.459284068241761	-0.0736903222906992
32	ZM	0	-0.125092652879833	-0.457937632390396	F	1.55517229958098	-1.9017719065762	0.0536419558982742
33	SQ	0	0.0201309641099606	-0.401581285337909	M	0.246145868404781	-0.870544139177244	-0.165926880053175
34	JT	0	0.52099504200815	-1.56331576976026	F	-0.707949961468288	0.726946930649696	5.47957031130434
35	HW	0	0.120101415455992	-0.114571758231637	M	0.0621666256538124	-1.45764628112311	-0.0110472469359139
35	MS	0	-0.404918434770777	-0.349356223997662	M	0.246623213619279	-0.336867749019658	-0.244579128294177
35	RE	0	-0.20828675845506	-0.626921463532386	F	-0.383605017290228	-1.01352065567002	-0.279800511574215
36	SB	0	1.2078330601991	-2.15187282284665	F	0.94564629678394	1.27586616110968	0.0195623617490229
37	HW	1	0.170343953199268	-0.197404403541587	M	0.0656352473116461	1.47519339960241	2.55286361058779
37	NB	0	-0.0614688054187967	-0.0720467791014633	F	1.77643746745375	1.31298912555918	-0.226413746818775
37	NT	1	-0.0614688054187967	-0.0720467791014633	F	-1.32972178569159	1.52432220885598	2.65808066593691
37	SQ	0	0.149130546576482	-0.441989601610276	M	0.249722569415779	0.348208123737009	-0.216150283629239
37	ZF	0	0.318375246235074	-0.211631497495012	M	0.889578360298521	-0.493926982671239	-0.0274509648686115
38	NB	0	-0.108209131677124	-0.098421335509952	F	1.77653119826031	1.28034686354684	-0.217379184699797
38	NT	1	-0.108209131677124	-0.098421335509952	F	-1.32909683611289	1.99752644332949	2.74063349764194
38	SQ	0	0.120972679899077	-0.418385821629945	M	0.249960738529679	-1.45764628112311	-0.466198051938348
39	HW	1	0.177836415549856	-0.168683808889153	M	0.0661682297033071	-0.493926982671239	1.51436974335094
39	MS	0	-0.205271519177249	-0.299907974021651	M	0.250198872998285	-0.283441997231378	-0.396709576700095
39	NB	0	-0.129099557045766	-0.146577412685387	F	1.77662492370055	1.28921534889545	-0.201971033625871
39	NT	1	-0.129099557045766	-0.146577412685387	F	-1.32847212501906	1.77075915175189	2.51766357834417
40	HW	0	0.170343953199268	-0.15647789379589	M	0.0664346558413394	-0.870544139177244	3.82697285797078
41	NB	0	-0.161120160917295	-0.237976358177424	F	1.77681235848454	-1.09907927140164	-0.355112379379327
41	NT	0	-0.161120160917295	-0.237976358177424	F	-1.32722341755842	-1.01352065567002	3.84853618627554
41	SQ	0	0.0967725472770393	-0.384804767286063	M	0.250675038039896	0.797097621227109	-0.159265387160505
42	HW	0	0.185275744042597	-0.238361080149748	M	0.0669673780723729	0.403162171628208	3.63089430804145
42	KM	0	0.295671748168589	-1.10013271692633	F	-0.586844889935771	0.160683628221715	0.323137051156251
42	MS	0	-0.211217228565721	-0.404775783814427	M	0.250913068633048	0.288094897413833	-0.228487571651552
43	KA	0	0.395257702449264	-0.147009716541424	F	-0.57773801574649	0.19801872239915	4.72406639805493
43	KE	0	2.23336431563807	-1.26558026109369	F	-0.531028558916407	0.732220522866926	-0.0905088774941831
43	KR	0	0.312981722818751	-1.04546414362357	F	-1.04895276204865	-1.45764628112311	-0.15104662359913
43	KY	0	0.395257702449264	-0.147009716541424	F	0.834357424473567	0.385362753799079	-0.612169166382993
44	JT	1	0.955698027076724	-1.13803374578895	F	-0.689668150315252	1.04249524866826	-0.589232078612009
44	KR	0	0.29306990253819	-1.09880306730008	F	-1.04842629302931	-0.938052608124332	-0.0445839152753419
44	KW	0	0.29306990253819	-1.09880306730008	F	0.951862576900052	-0.493926982671239	0.0181633416800229
44	KZ	0	0.119578906594882	-0.820737737117372	M	-0.0876497905035368	0.0640456960268482	-0.177524418939094
45	HL	0	0.214512554834025	-1.6037827597676	F	-0.916987085090548	-0.0678515040026843	0.323137051156251
45	HT	0	0.214512554834025	-1.6037827597676	F	1.11374620249721	-0.753723819170627	0.323137051156251
45	SB	0	2.23336431563807	-2.69347396111409	F	0.952017681869757	-0.365349675236707	-0.353149957078312
45	ZG	0	-0.12627242430338	-0.144694339652567	M	-0.37172452039794	-2.3458975320293	0.323137051156251
45	ZM	0	-0.12627242430338	-0.144694339652567	F	1.56010061144902	-0.702437427758416	0.180109833075233
46	ZL	0	0.0396430442819144	0.306657539557461	M	-0.136369968620297	-0.753723819170627	0.0184573032196522
47	KA	1	0.137483990643697	0.0963155774193337	F	-0.576159370106774	1.46523354355657	-0.446300985161818
47	KY	0	0.137483990643697	0.0963155774193337	F	0.835023910142426	1.37943589113597	-0.217770265795386
48	KA	0	0.771609586667405	1.10074773295203	F	-0.5495527215083	0.420480464721103	-0.583383724345905
48	ZL	0	0.623144502527418	1.45433693090846	M	-0.115694884130449	-1.9017719065762	-0.542897771503288
49	ZL	0	0.481013848608402	1.69310407825151	M	-0.115397156494544	0.266734991585823	0.0421361468842553
50	ZK	0	0.214512554834025	1.1342509438119	M	-1.22149227032393	0.688764019163814	-0.214468184055505
51	NK	0	0.214512554834025	-0.0017509009677339	M	0.906090932984158	-0.753723819170627	-0.124809251517544
52	KA	0	1.59174148637827	-1.13803374578895	F	-0.548001010111058	0.917860955753336	-0.544100898171529
52	KS	0	2.23336431563807	-1.41785882984859	M	-1.38438010985482	-0.258311802305323	0.323137051156251
52	KU	0	2.23336431563807	-1.41785882984859	F	1.07233917808359	1.25762328223243	0.0824646222394559
52	KY	0	1.59174148637827	-1.13803374578895	F	0.84697448424234	-1.31466976463034	-0.612168616407744
52	OK	0	0.685977585904588	0.699819029276223	F	-0.222738130792637	0.0489688160039322	0.323137051156251
53	KU	0	2.23336431563807	-2.69347396111409	F	1.0729155045819	-0.753723819170627	-0.297318481045489
54	KC	1	-1.75005195419635	-0.795561839041675	M	-1.59441439801156	1.48011586558529	4.63041958013227
54	NB	0	-1.38208480418552	-0.0474300037047031	F	1.86012151998272	0.420480464721103	0.162030362939943
54	NT	1	-1.38208480418552	-0.0474300037047031	F	-0.838734928357717	1.87851556448026	4.38378513947602
54	OK	0	-1.07768966241902	0.340948295687538	F	0.0169419728144553	-0.309598193717534	-0.350200314854816
55	MS	0	0.693491636982546	1.05029079879448	M	0.477287792095852	-0.210828020495457	-0.104396662550593
56	KR	0	0.776985198844651	1.09749354378901	F	-0.593210119443325	0.0335286029191834	-0.511312379452668
56	NB	0	0.752085256370317	1.272349551995	F	1.86988918262097	-1.45764628112311	-0.0718799995711004
56	PS	0	0.959227467701013	1.24520127978036	M	-0.162816337088651	-0.258311802305323	0.323137051156251
56	SQ	0	0.780960255555106	0.940054012326921	M	0.477495053652313	-0.210828020495457	0.323137051156251
57	OK	0	0.723216721553891	0.511111008262015	F	0.049026131694574	0.338572786715775	-0.617302363007845
58	MS	0	0.840625829404825	0.843572373027279	M	0.479566227260473	-0.493926982671239	-0.191899406244843
59	NB	0	0.857950296495322	1.0701169428456	F	1.8711281693609	0.428967182664425	0.0233805941730272
59	NT	1	0.857950296495322	1.0701169428456	F	-0.782294845893148	1.78411904535537	-0.317017237176083
60	NB	0	0.970392463558284	1.12701448348046	F	1.87157043747153	-0.0678515040026843	-0.0138204647694293
60	NT	0	0.970392463558284	1.12701448348046	F	-0.780059347250631	-1.64197507007681	0.430671564836407
61	NB	0	1.32579571018567	1.18888566722297	F	1.87183574099719	0.0640456960268482	0.00181154106525722
61	NT	0	1.32579571018567	1.18888566722297	F	-0.778719511899733	1.07406507405396	-0.347099133071091
62	NT	0	1.26330052334553	1.26950084773841	F	-0.777380772230039	1.26680964514093	-0.793838649495106
63	NT	0	1.25366499865672	1.25671086166071	F	-0.776488886944279	1.93316895175059	-0.782505646381137
64	NB	0	1.22652269860288	1.15683448856117	F	1.87245461540364	0.121037715856813	0.0481279664687656
64	NT	0	1.22652269860288	1.15683448856117	F	-0.775597487302584	1.44137352682415	-0.863497416766879
65	NT	0	1.16829916157307	1.14338773026136	F	-0.774706572776365	1.34606680980473	-0.786537018543048
65	OK	0	1.1662425718214	0.359762859994866	F	0.0552072560427683	1.21209378343242	-0.350200314854816
66	NT	0	1.25850650488098	1.37650713635997	F	-0.773816142837889	-0.0498013572181456	-0.83047520172532
67	NB	0	1.2102500678823	1.49031338998841	F	1.87324996744573	-0.753723819170627	0.0463358477458202
67	NT	0	1.2102500678823	1.49031338998841	F	-0.771592184607626	-0.530550541142712	-0.441254340141648
68	MS	0	0.944992042420329	1.34575115818291	M	0.485970263119537	-0.0151584427886678	-0.10439666354918
68	NB	0	1.09789048219462	1.66438287817345	F	1.87351499894597	-0.283441997231378	0.112678570292992
68	NT	0	1.09789048219462	1.66438287817345	F	-0.77025925843694	-0.309598193717534	-0.276506956667758
69	NT	0	0.98000335508853	1.85056331900654	F	-0.769371243551307	-1.01352065567002	-0.337278145914987
70	KB	0	1.08891675640917	1.15784736779223	F	-1.57396919415993	-0.309598193717534	0.323137051156251
70	KR	0	1.08891675640917	1.15784736779223	F	-0.575370617790133	0.469792315780632	-0.308249496004576
70	KW	0	1.08891675640917	1.15784736779223	F	1.10599998018213	-0.210828020495457	0.0698586815567602
70	ZL	0	1.36573195307026	1.80917575361355	M	0.15055113637621	0.160683628221715	0.323137051156251
71	KR	0	1.10847563895669	1.08424751190825	F	-0.574188201414044	-0.0864249156896186	-0.511665550440724
71	ML	0	-0.145005633376812	1.22701925980008	F	1.38979334725486	1.25064603175476	-0.590261795673865
71	MN	0	-0.145005633376812	1.22701925980008	F	-0.838271894723877	0.824960177809295	-0.987045572701133
72	KW	0	1.0259540454303	0.874179154447852	F	1.10656457939501	-0.870544139177244	-0.0277930756180808
72	KZ	0	1.18047467814041	1.59388533785987	M	0.193016046830621	-1.31466976463034	0.323137051156251
72	NT	0	0.864295525365695	2.00295220768036	F	-0.766710085444532	0.121037715856813	-0.259897202570754
72	RF	0	-0.232310802751811	0.0841144288798188	F	-1.70300923227247	-0.12526940476383	0.323137051156251
72	RS	0	-0.232310802751811	0.0841144288798188	F	-0.0847254320954415	-0.188343684129023	0.323137051156251
73	HW	0	0.685977585904588	2.04053878948674	M	0.33103459869529	1.16841939356495	0.323137051156251
73	KC	1	0.481013848608402	1.94180818682492	M	-1.47745745194174	0.591864614679103	3.59286350996688
73	ML	0	-1.40252957490352	0.86365975329299	F	1.39062406877841	0.851661451178492	-0.564797202379799
73	MN	0	-1.40252957490352	0.86365975329299	F	-0.835034321183638	0.185813823147771	-1.10234484609815
73	NT	0	0.685977585904588	2.40065517783857	F	-0.764053246232987	-0.283441997231378	-0.266539454123738
73	ZF	0	0.798100835868972	2.9517235365467	M	1.05509999459259	-0.426418513724151	0.323137051156251
74	NT	0	2.23336431563807	2.55265078457317	F	-0.762284412563843	-0.258311802305323	-0.418966763896384
75	NB	0	0.685977585904588	-0.383539084199681	F	1.90804132653657	-1.19784944462372	-0.300044632960881
75	NT	0	0.685977585904588	-0.383539084199681	F	-0.603606695773716	0.14773898922601	-1.10938638287714
76	HW	0	-0.426751587015408	-0.818414675169111	M	0.415831607912301	0.992017359366315	0.0346973976773963
76	KC	0	0.917429896210646	-2.69347396111409	M	-1.23382530208341	0.762981846142356	-0.839514123205482
76	KH	0	-1.59144945963961	-0.0424426424806502	F	-1.70300923227247	1.28700970872303	0.323137051156251
76	KL	0	0.917429896210646	-2.69347396111409	F	1.25758142273632	-0.569395030216923	0.150358072978292
77	HW	0	-0.522840196193582	-0.660119590626294	M	0.416907273501643	-1.64197507007681	-0.356924669837186
77	KB	0	0.0490857789252252	-0.592449648886673	F	-1.30737255937649	-1.31466976463034	0.323137051156251
77	KC	0	0.589794731221974	-2.69347396111409	M	-1.23088042738835	0.98850645832233	-0.684615453213997
77	KZ	0	-0.487778637377455	-0.100901435631286	M	0.287628328439775	-0.8094753006898	0.323137051156251
77	NB	0	-0.145005633376812	-0.412252018041225	F	1.9087331253537	1.37559912615435	0.0747712820318877
77	NT	0	-0.145005633376812	-0.412252018041225	F	-0.600400711098589	1.50417643358888	-0.443072558226224
78	HW	0	-0.145005633376812	-0.412252018041225	M	0.417982232763806	-0.65495364594855	-0.0433470085848637
78	KC	0	0.798100835868972	-2.69347396111409	M	-1.22794084067369	0.0787759502163862	-0.974826956920513
78	NB	0	0.330136714050093	0.0841144288798188	F	1.9091653512048	-0.309598193717534	-0.107995052532613
78	NT	0	0.330136714050093	0.0841144288798188	F	-0.598400154328146	-0.0864249156896186	-0.979532214520144
79	KC	0	0.214512554834025	-2.69347396111409	M	-1.22559296590547	1.28921534889545	-0.564052344053572
79	NB	0	-0.232310802751811	0.772095505930037	F	1.90951104973876	-1.01352065567002	-0.0914629778742602
79	NT	0	-0.232310802751811	0.772095505930037	F	-0.596801467285542	0.328790339640543	-0.959498710748208
80	NT	0	-0.232310802751811	0.772095505930037	F	-0.594805301446791	1.71207436038269	-0.597811474065468
80	NB	0	-0.232310802751811	0.772095505930037	F	1.90994307027317	0.53730078472772	0.0717640184746217
81	KC	0	-1.11815083551226	-2.69347396111409	M	-1.21973796895777	0.571943699157198	-1.41492925542544
81	KL	0	-1.11815083551226	-2.69347396111409	F	1.26066705387341	-1.09907927140164	0.0216673114687605
81	NT	0	-0.916703315629717	0.384586017543828	F	-0.592811566696006	1.66362686522903	0.650828015288966
82	NT	1	-1.59144945963961	0.772095505930037	F	-0.591218325303559	1.85345558355212	-0.991917296685589
83	NT	0	-1.11815083551226	-2.69347396111409	F	-0.589626633003618	1.42198245627701	0.844110569238122
84	KC	0	-1.11815083551226	-2.69347396111409	M	-1.21448631640061	2.23582745560769	-0.632008522203458
84	KL	0	-1.11815083551226	-2.69347396111409	F	1.26182266775831	0.0177071117289422	0.150359157804703
84	NB	0	-1.11815083551226	-2.69347396111409	F	1.91115212158479	-0.938052608124332	-0.182662704051738
84	NT	0	-1.11815083551226	-2.69347396111409	F	-0.589228951621479	0.298513628391774	0.5201202249064
84	OK	0	-1.72463428507878	-2.69347396111409	F	0.169421575877608	-0.23413014617185	0.323137051156251
85	NB	0	0.299749511827921	0.221554946532759	F	1.93216724202952	0.244638393710721	0.141442205142033
85	NT	0	0.299749511827921	0.221554946532759	F	-0.494597449873786	0.92567492866164	-0.319990760592354
85	OK	0	0.359852336849176	0.389497163022667	F	0.229591638866928	-0.283441997231378	-0.559486815026697
86	FK	0	0.382288704857054	0.471910852770541	M	-0.0569142308382333	-1.9017719065762	0.323137051156251
86	JS	0	0.936469513776616	0.259745578307884	M	-1.00993004832061	1.73882208422583	0.0638776434777714
86	KR	1	0.558589421730177	0.264899668510418	F	-0.328094609128359	2.00043558720269	-0.0438242941021809
86	KS	0	0.828658426223398	0.0671864796249469	M	-0.565543145597623	0.0335286029191834	-0.980271025331229
86	KZ	0	0.160314018717756	0.685776834620199	M	0.351082724138664	-1.64197507007681	0.323137051156251
87	NT	0	0.427967378235011	0.225488062922938	F	-0.490474354524996	-0.166621677224762	-0.792358793047081
88	JS	0	0.971726812439453	0.0946336134143544	M	-1.00530922084815	-2.3458975320293	-1.09831850637714
88	KC	0	0.903349654155628	0.0563244893326766	M	-1.07015157431635	0.461832737182035	-0.108737260500119
88	KH	0	0.912358258870782	0.0235592699830416	F	-1.48843983544691	0.642144347852243	-0.863032128071561
88	KR	0	0.674569241287329	0.0118099244310774	F	-0.325046403300171	-1.09907927140164	1.76409362527131
88	MS	0	0.391963114229994	0.309140732487959	M	0.622388103038662	-1.9017719065762	0.323137051156251
88	NB	0	0.533651332842239	0.0884298002387954	F	1.93335999647319	-1.09907927140164	-0.0504345089104464
88	NK	0	0.924687612415684	0.277870576983825	M	1.15070099105943	-0.870544139177244	0.323137051156251
88	OK	0	0.721397029403872	0.200320873196921	F	0.232964031999132	1.05213058568949	-0.173262781991849
88	RF	0	1.07980064712429	0.250684217226157	F	-1.23973099175485	-1.19784944462372	0.323137051156251
88	ST	0	0.400238435587516	-0.0314856930398026	F	-1.13711280051678	-1.9017719065762	0.323137051156251
88	UP	0	0.268733956129794	-0.211631497495012	F	-0.0543309921828583	-2.3458975320293	0.323137051156251
89	HW	0	0.842480679246409	0.663322844956089	M	0.479359227778434	0.967027201122572	-0.0855666280743607
89	JS	0	1.43593020444518	0.237055190541298	M	-1.00070139963128	0.53730078472772	0.060441652025477
89	KR	0	0.954392799136823	0.121787256393807	F	-0.322003862700328	1.48823685943537	0.000474394283664289
90	KC	0	0.98000335508853	-0.0720467791014633	M	-1.06057812363238	-1.31466976463034	0.0651290776931232
90	KR	0	0.775856754504404	0.0478294409652752	F	-0.318966966309726	-1.45764628112311	-0.45035433049287
91	NB	0	0.708304770705236	0.324466326835122	F	1.9354026987054	-1.19784944462372	0.142392650404302
91	NT	0	0.708304770705236	0.324466326835122	F	-0.480397838989992	-1.31466976463034	-0.207390450166505
91	OK	0	0.662992979046719	0.169950128035685	F	0.238729163362606	-0.610747302677855	-0.00631484595755847
92	KB	0	1.32579571018567	0.450605117510571	F	-1.12438162080358	0.665878092162252	-0.62292640768996
92	KC	0	1.07209267513134	-0.0747004485214703	M	-1.05581231123729	-2.3458975320293	-0.189584948158064
92	KR	0	1.32579571018567	0.450605117510571	F	-0.315935693226014	-1.19784944462372	0.0185402073187528
93	KC	0	1.14165078925792	-0.144365220677339	M	-1.05000620828933	-0.23413014617185	-0.0662870498135916
93	KH	0	0.807499200150356	0.117967103716183	F	-1.46247597515803	0.623748696698388	-0.857685515825395
93	OK	0	0.555049672643791	-0.209388429502664	F	0.242082804515164	-0.938052608124332	-0.0689786655239579
94	HW	0	1.57895184506645	0.650274060783525	M	0.485764071872772	-0.258311802305323	0.0330547193024309
94	JS	0	1.63098705013582	0.453991856658822	M	-0.984928560459732	0.683118715355377	-0.661505129867098
94	KS	0	1.11326174560943	0.658089297597792	M	-0.546450768137704	1.27811042903417	-0.416873363682417
94	NB	0	1.0131710690938	0.802009914655165	F	1.93676308553056	-1.01352065567002	0.152553008673033
94	NT	0	1.0131710690938	0.802009914655165	F	-0.474455707596515	-0.395156809449161	-0.0252729718306656
94	SQ	0	1.3411943892915	0.555999940517176	M	0.629958314917315	-1.31466976463034	0.323137051156251
95	KB	0	1.67377701735046	0.225488062922938	F	-1.11448669570625	0.660026564394077	-0.690289336813971
95	KR	0	1.67377701735046	0.225488062922938	F	-0.309889933948514	0.53730078472772	-0.127962021350809
96	HW	0	1.99235890268255	-0.0120581011742895	M	0.487618858829382	-0.8094753006898	-0.0855666847875919
96	KC	0	1.95084475208985	0.0404066672539178	M	-1.04422062494478	-0.610747302677855	-0.390475504308804
96	KR	0	2.23336431563807	-1.2359858858063	F	-0.3085494586216	-0.258311802305323	-0.370693530508785
